# Supplementary material for: Transparent dynamic infrared emissivity regulators
Source: Nat Commun. 2023 Aug 22;14:5087. doi: 10.1038/s41467-023-40902-w (PMC10444874; doi:10.1038/s41467-023-40902-w)
Supplement: Supplementary file 7 — Source Data [file 41467_2023_40902_MOESM7_ESM.xlsx]

## Sheet: Fig.1c
Wavelength (nm)	0 V	-2.5 V	+2.5 V		Wavelength (μm)	0 V	-2.5 V	+2.5 V
800	78.7921	78.4629	78.8381		2.50219	0.34474	0.588	0.275
797	78.9714	78.7961	79.1455		2.50338	0.34584	0.58849	0.276
794	79.2249	78.9832	79.317		2.50457	0.34687	0.58904	0.2786
791	79.5137	79.3587	79.5639		2.50583	0.34782	0.58916	0.28071
788	79.6497	79.5063	79.8062		2.50702	0.3487	0.58944	0.28144
785	79.8611	79.7828	79.9387		2.50821	0.34951	0.58979	0.28364
782	80.2463	80.043	80.2233		2.50947	0.35024	0.59017	0.28564
779	80.3921	80.264	80.4199		2.51067	0.3509	0.59041	0.28709
776	80.5316	80.4903	80.6594		2.51187	0.35148	0.59062	0.288
773	80.6303	80.5659	80.7192		2.51307	0.35199	0.59093	0.28845
770	80.8021	80.7787	80.946		2.51433	0.35243	0.59135	0.28827
767	80.9286	80.9568	81.0263		2.51553	0.35279	0.59184	0.28764
764	81.2064	80.9812	81.1378		2.51674	0.35308	0.59234	0.28727
761	81.2481	81.2227	81.1715		2.518	0.35329	0.59281	0.28745
758	81.3922	81.3054	81.3306		2.51921	0.35343	0.59324	0.28773
755	81.5359	81.5407	81.3809		2.52042	0.35349	0.5936	0.28745
752	81.6095	81.4822	81.5317		2.52169	0.35355	0.5939	0.28673
749	81.6951	81.6841	81.6594		2.5229	0.35359	0.59413	0.28618
746	81.9143	81.8703	81.9359		2.52411	0.35326	0.59429	0.28627
743	82.0022	81.9179	81.9709		2.52532	0.35223	0.59438	0.28655
740	82.1618	82.0931	82.1457		2.52659	0.35066	0.59437	0.28682
737	82.2246	82.1941	82.275		2.52781	0.34894	0.59428	0.28718
734	82.448	82.3976	82.597		2.52902	0.34758	0.59414	0.28773
731	82.6374	82.4992	82.7844		2.5303	0.34684	0.594	0.28836
728	82.8886	82.7712	82.9944		2.53152	0.3467	0.59389	0.28864
725	83.0267	82.979	83.2392		2.53274	0.34676	0.59385	0.28809
722	83.3574	83.2936	83.5443		2.53395	0.34658	0.59389	0.28682
719	83.5698	83.4771	83.7503		2.53524	0.34619	0.59399	0.28536
716	83.9591	83.8125	84.0953		2.53646	0.34617	0.59412	0.28427
713	84.2198	84.0705	84.3963		2.53768	0.34687	0.59424	0.28318
710	84.5268	84.3684	84.7782		2.53897	0.34793	0.59437	0.28191
707	84.8494	84.7279	85.0687		2.5402	0.34872	0.59451	0.281
704	85.111	84.9716	85.3122		2.54143	0.34916	0.59465	0.28064
701	85.4277	85.3166	85.6039		2.54265	0.34944	0.5948	0.28027
698	85.6087	85.4859	85.77		2.54395	0.34976	0.59493	0.27891
695	85.9102	85.8354	85.9728		2.54518	0.35021	0.59501	0.27718
692	86.1511	86.0903	86.1404		2.54641	0.35067	0.59499	0.27655
689	86.2869	86.2953	86.2748		2.54771	0.35126	0.59485	0.27745
686	86.3923	86.3687	86.3145		2.54894	0.35212	0.59457	0.279
683	86.4669	86.4678	86.3209		2.55017	0.35338	0.59415	0.28027
680	86.5226	86.5251	86.2823		2.55141	0.35486	0.59362	0.28182
677	86.5135	86.5512	86.3052		2.55271	0.35628	0.59302	0.28382
674	86.4959	86.5765	86.2203		2.55395	0.3577	0.5924	0.28518
671	86.4559	86.5353	86.1211		2.55519	0.35931	0.5918	0.285
668	86.4368	86.4773	86.1004		2.5565	0.36101	0.59123	0.28391
665	86.3901	86.4532	86.0349		2.55774	0.36245	0.59075	0.28364
662	86.3363	86.4214	86.0284		2.55898	0.36326	0.5904	0.28491
659	86.3407	86.4499	86.0496		2.56023	0.36338	0.59022	0.28691
656	86.3601	86.4022	86.1082		2.56154	0.36291	0.59024	0.28855
653	86.3693	86.4582	86.1363		2.56279	0.36219	0.59049	0.28964
650	86.4904	86.4364	86.2573		2.56404	0.36166	0.59094	0.29036
647	86.599	86.6076	86.422		2.56535	0.36174	0.59159	0.29045
644	86.7592	86.7625	86.6058		2.5666	0.36229	0.59244	0.28955
641	86.9665	86.9468	86.8339		2.56786	0.36272	0.59349	0.288
638	87.1577	87.1611	87.0697		2.56911	0.36247	0.59475	0.28709
635	87.4258	87.3802	87.2983		2.57043	0.3618	0.59618	0.28791
632	87.5992	87.5346	87.4358		2.57169	0.36168	0.59773	0.28964
629	87.8177	87.7246	87.6742		2.57294	0.36247	0.59936	0.29073
626	87.9661	87.9155	87.7852		2.57427	0.36365	0.60102	0.29073
623	88.1185	88.0589	87.8458		2.57553	0.36437	0.60266	0.29009
620	88.112	88.1248	87.8288		2.57679	0.36413	0.60423	0.28945
617	88.0646	88.1075	87.677		2.57805	0.36329	0.60562	0.28936
614	88.0064	88.0571	87.6848		2.57938	0.36282	0.60668	0.28936
611	87.8904	87.9489	87.4609		2.58065	0.36295	0.60729	0.28973
608	87.7514	87.8623	87.3641		2.58191	0.36331	0.6074	0.29118
605	87.5227	87.6234	87.0986		2.58325	0.36314	0.60703	0.29373
602	87.412	87.448	86.9534		2.58451	0.36256	0.60627	0.29555
599	87.2052	87.2577	86.8281		2.58578	0.36227	0.60523	0.29536
596	87.1281	87.1944	86.7711		2.58705	0.36262	0.60404	0.29327
593	87.102	87.1087	86.7943		2.58839	0.36334	0.60279	0.29064
590	87.182	87.1521	86.9064		2.58967	0.36432	0.60159	0.28909
587	87.2079	87.1911	87.0637		2.59094	0.36524	0.60057	0.28836
584	87.5613	87.4369	87.3828		2.59229	0.36594	0.59992	0.28736
581	87.8052	87.7278	87.7557		2.59356	0.36636	0.5998	0.28645
578	88.1328	88.0072	88.1131		2.59484	0.3664	0.60025	0.286
575	88.5991	88.38	88.5085		2.59619	0.36631	0.60122	0.28591
572	88.8985	88.7434	88.8134		2.59747	0.3663	0.60255	0.28627
569	89.2287	89.1206	89.1262		2.59875	0.36679	0.60408	0.28773
566	89.3897	89.2856	89.2065		2.60004	0.36806	0.60567	0.29073
563	89.582	89.4949	89.2667		2.60139	0.36988	0.60725	0.29482
560	89.6165	89.5325	89.2665		2.60268	0.37143	0.60876	0.29845
557	89.4901	89.5125	89.0968		2.60396	0.3724	0.61017	0.29982
554	89.2867	89.1906	88.7471		2.60532	0.37276	0.61142	0.29955
551	89.0099	88.9861	88.4664		2.60661	0.37275	0.61246	0.29918
548	88.7013	88.7046	88.2053		2.6079	0.37298	0.61331	0.29918
545	88.3739	88.336	87.9691		2.60919	0.37397	0.61403	0.29909
542	88.188	88.1786	87.8279		2.61056	0.37529	0.61469	0.29836
539	88.1273	88.0449	87.7849		2.61185	0.37593	0.61539	0.29673
536	88.1886	88.0486	87.9015		2.61315	0.376	0.61617	0.29409
533	88.273	88.1747	88.0922		2.61452	0.37596	0.61702	0.29118
530	88.5302	88.3096	88.2699		2.61582	0.37586	0.61789	0.289
527	88.8013	88.5997	88.4908		2.61712	0.37577	0.61872	0.28827
524	89.0564	88.8595	88.8482		2.61842	0.3758	0.61945	0.28927
521	89.3089	89.1402	88.8847		2.61979	0.3757	0.62006	0.29118
518	89.3829	89.3116	88.9275		2.62109	0.37535	0.62051	0.29282
515	89.3954	89.2579	88.694		2.6224	0.37474	0.62079	0.29364
512	89.1869	89.0543	88.4177		2.62378	0.37442	0.6209	0.29409
509	88.843	88.8185	87.9861		2.62509	0.37455	0.62086	0.295
506	88.4718	88.4808	87.5414		2.6264	0.37491	0.62071	0.29627
503	88.0724	88.0126	87.0728		2.62771	0.37519	0.62052	0.29773
500	87.593	87.5805	86.6635		2.62909	0.37536	0.62037	0.299
497	87.3541	87.2955	86.3757		2.6304	0.37507	0.62035	0.29973
494	87.1244	87.0523	86.147		2.63172	0.37445	0.62052	0.29936
491	87.0244	86.8979	85.9663		2.6331	0.37401	0.62095	0.29809
488	86.8311	86.6673	85.7183		2.63442	0.37418	0.62165	0.29655
485	86.4658	86.3362	85.2829		2.63574	0.37502	0.62259	0.29555
482	86.0688	85.9987	84.7603		2.63706	0.37599	0.62371	0.29536
479	85.5074	85.4999	84.063		2.63845	0.37679	0.62492	0.29591
476	84.8295	84.8756	83.2576		2.63978	0.37708	0.62618	0.29645
473	84.0131	84.0564	82.4141		2.6411	0.37643	0.62742	0.29645
470	83.1662	83.1775	81.5624		2.6425	0.37496	0.62862	0.29609
467	82.4494	82.4788	80.9229		2.64382	0.37378	0.62974	0.29545
464	82.0013	81.945	80.5135		2.64515	0.37377	0.63076	0.29473
461	81.7088	81.59	80.3155		2.64648	0.37457	0.63164	0.29427
458	81.5218	81.4165	80.2192		2.64788	0.37545	0.63237	0.29436
455	81.6347	81.4411	80.1706		2.64922	0.37584	0.63299	0.29491
452	81.4823	81.3593	79.9769		2.65055	0.3754	0.63352	0.29564
449	81.178	81.0942	79.3823		2.65196	0.37475	0.63401	0.29636
446	80.5559	80.5664	78.6072		2.65329	0.37488	0.63452	0.297
443	79.5571	79.6387	77.4474		2.65463	0.37544	0.63507	0.29745
440	78.4724	78.6344	76.183		2.65597	0.37567	0.63571	0.29755
437	77.451	77.5678	75.1589		2.65738	0.37551	0.6364	0.29673
434	76.6554	76.7286	74.5236		2.65873	0.37552	0.63712	0.29591
431	76.3077	76.2138	73.9921		2.66007	0.37583	0.6378	0.297
428	76.0221	75.9356	73.6006		2.66149	0.37619	0.63838	0.3
425	75.9085	75.8528	73.1177		2.66283	0.37664	0.63882	0.30336
422	75.6739	75.7015	72.3589		2.66418	0.37723	0.63912	0.306
419	75.1595	75.2174	71.3392		2.66553	0.37786	0.63926	0.30736
416	74.3286	74.544	69.8857		2.66695	0.37834	0.63927	0.30727
413	73.0591	73.422	67.9267		2.6683	0.37848	0.63911	0.30545
410	71.9163	72.2981	65.9802		2.66966	0.37816	0.63876	0.30273
407	70.5961	71.0371	63.5244		2.67108	0.37748	0.63822	0.30145
404	68.9935	69.5921	60.4119		2.67244	0.37681	0.63754	0.30309
401	67.0508	68.018	56.8319		2.6738	0.37643	0.63683	0.30591
398	64.7859	65.8604	52.6007		2.67523	0.37639	0.63621	0.30745
395	62.045	63.5133	47.9111		2.67659	0.37655	0.63579	0.30755
392	59.3118	61.0828	42.3455		2.67795	0.37662	0.63559	0.30682
389	55.9316	58.5618	35.9571		2.67931	0.37671	0.63563	0.30545
386	51.2835	55.3181	28.7368		2.68075	0.37698	0.63589	0.30409
383	44.1727	50.6441	21.3505		2.68212	0.37758	0.63639	0.30409
380	34.4081	43.3614	14.705		2.68348	0.37876	0.63714	0.30627
377	22.9319	33.1481	9.65394		2.68492	0.38055	0.63815	0.30991
374	12.7772	21.2296	6.68832		2.68629	0.38241	0.63938	0.31282
371	7.3021	11.7537	5.36817		2.68767	0.38337	0.64072	0.31373
368	5.45004	6.98934	4.78322		2.68904	0.38321	0.64208	0.31318
365	4.82949	5.27194	4.52421		2.69049	0.38293	0.64337	0.31236
362	4.50882	4.63421	4.2454		2.69186	0.3833	0.64457	0.31209
359	4.26995	4.31372	4.02934		2.69324	0.38462	0.64567	0.31255
356	4.05111	4.06562	3.80753		2.69469	0.38652	0.64668	0.31345
353	3.81858	3.83508	3.58284		2.69607	0.38828	0.6476	0.31455
350	3.58729	3.61282	3.32874		2.69745	0.38964	0.64843	0.31555
347	3.2404	3.22214	2.96541		2.69884	0.39097	0.64919	0.31618
344	2.89873	2.96989	2.71574		2.70029	0.39253	0.64992	0.31627
341	2.70482	2.66075	2.41256		2.70168	0.39426	0.65066	0.31618
338	2.35923	2.33784	2.11314		2.70307	0.39623	0.65149	0.31655
335	2.02242	2.00407	1.80293		2.70453	0.39824	0.65241	0.31764
332	1.66091	1.67096	1.47423		2.70592	0.39972	0.65342	0.31855
329	1.3396	1.35239	1.19964		2.70731	0.40066	0.6545	0.31855
326	1.06688	1.06023	0.9139		2.70871	0.40138	0.65566	0.31809
323	0.7956	0.79457	0.66451		2.71017	0.40213	0.65692	0.31818
320	0.55673	0.55152	0.47029		2.71157	0.40284	0.65829	0.31927
317	0.37021	0.39521	0.3341		2.71297	0.40344	0.65974	0.32082
314	0.24884	0.23327	0.21042		2.71444	0.40397	0.66123	0.32264
311	0.14148	0.15402	0.13264		2.71584	0.40464	0.6627	0.325
308	0.07232	0.09234	0.06627		2.71724	0.40558	0.66412	0.328
305	0.04809	0.05764	0.04696		2.71865	0.40668	0.66547	0.33082
302	0.0364	0.03555	0.04064		2.72013	0.40811	0.66679	0.333
299	0.03147	0.02535	0.02258		2.72153	0.41014	0.66809	0.335
					2.72294	0.41257	0.66937	0.33736
					2.72442	0.41495	0.67059	0.34009
					2.72584	0.4172	0.67173	0.34309
					2.72725	0.41913	0.6728	0.34609
					2.72866	0.42062	0.67384	0.34918
					2.73015	0.42185	0.6749	0.35227
					2.73157	0.42335	0.67602	0.35509
					2.73299	0.42592	0.67722	0.35736
					2.73448	0.42927	0.67849	0.35936
					2.7359	0.43246	0.67981	0.36173
					2.73733	0.43539	0.6812	0.36464
					2.73875	0.43842	0.68265	0.36782
					2.74025	0.44176	0.68417	0.37145
					2.74168	0.44502	0.68576	0.37545
					2.74311	0.44779	0.68737	0.37945
					2.74461	0.45055	0.68894	0.38327
					2.74605	0.45379	0.69044	0.38745
					2.74748	0.45718	0.69183	0.39236
					2.74891	0.46039	0.6931	0.39773
					2.75043	0.46355	0.6943	0.40273
					2.75186	0.46684	0.69547	0.407
					2.7533	0.47041	0.69666	0.41045
					2.75482	0.47395	0.69791	0.41309
					2.75626	0.47725	0.69928	0.41491
					2.75771	0.48039	0.70079	0.41627
					2.75923	0.48346	0.70248	0.41773
					2.76068	0.4865	0.70435	0.41964
					2.76213	0.48965	0.70642	0.42145
					2.76358	0.4931	0.70866	0.42282
					2.7651	0.49643	0.71102	0.42409
					2.76656	0.4991	0.71343	0.42664
					2.76801	0.50131	0.71581	0.43064
					2.76955	0.50325	0.71811	0.43518
					2.771	0.50473	0.72027	0.43991
					2.77246	0.50592	0.72229	0.44491
					2.77393	0.50711	0.72415	0.45027
					2.77546	0.50853	0.72585	0.45609
					2.77693	0.5103	0.7274	0.46145
					2.7784	0.51191	0.72884	0.46573
					2.77994	0.51328	0.73019	0.46918
					2.78141	0.51505	0.73148	0.47264
					2.78288	0.51734	0.73272	0.47618
					2.78435	0.5194	0.73386	0.47945
					2.7859	0.52057	0.73486	0.48245
					2.78738	0.52119	0.73566	0.48518
					2.78886	0.52229	0.73626	0.48745
					2.79041	0.52409	0.73668	0.48936
					2.79189	0.52598	0.73696	0.49036
					2.79337	0.52757	0.73713	0.49018
					2.79486	0.52909	0.73723	0.48927
					2.79642	0.53108	0.73728	0.48882
					2.79791	0.53337	0.73732	0.48927
					2.7994	0.53534	0.7374	0.48955
					2.80096	0.53672	0.73754	0.489
					2.80245	0.53774	0.73777	0.488
					2.80395	0.53844	0.73808	0.48736
					2.80544	0.53887	0.73843	0.48736
					2.80702	0.53912	0.73877	0.48736
					2.80852	0.53949	0.73907	0.48736
					2.81001	0.53997	0.73932	0.488
					2.8116	0.54073	0.73951	0.48964
					2.8131	0.54172	0.73965	0.49127
					2.8146	0.54255	0.73979	0.49209
					2.81611	0.54301	0.73996	0.49255
					2.8177	0.54331	0.74019	0.49318
					2.8192	0.5436	0.74052	0.49445
					2.82072	0.54404	0.74095	0.49627
					2.82231	0.54481	0.74143	0.49818
					2.82382	0.54583	0.74194	0.49982
					2.82534	0.54693	0.74246	0.50091
					2.82686	0.54762	0.74299	0.50173
					2.82845	0.54747	0.74352	0.50236
					2.82998	0.54651	0.744	0.50282
					2.8315	0.54533	0.74437	0.50273
					2.8331	0.54449	0.74458	0.50264
					2.83463	0.54406	0.74459	0.50327
					2.83616	0.5437	0.74441	0.50436
					2.83768	0.54337	0.74412	0.505
					2.8393	0.54342	0.74377	0.50491
					2.84083	0.54413	0.74339	0.505
					2.84236	0.54517	0.74302	0.50636
					2.84398	0.54577	0.74267	0.50882
					2.84552	0.5456	0.7424	0.51118
					2.84706	0.54488	0.74223	0.51291
					2.84868	0.54396	0.74223	0.51427
					2.85022	0.54293	0.74238	0.51545
					2.85177	0.54221	0.74268	0.516
					2.85331	0.54252	0.74307	0.51591
					2.85494	0.54412	0.74354	0.51573
					2.85649	0.54615	0.74404	0.51564
					2.85804	0.54788	0.74458	0.51509
					2.85968	0.54912	0.74509	0.51355
					2.86123	0.55027	0.74552	0.51155
					2.86279	0.55142	0.74584	0.51
					2.86434	0.55237	0.74604	0.50909
					2.86599	0.5531	0.74615	0.50882
					2.86755	0.55389	0.74622	0.50909
					2.86911	0.55471	0.74633	0.50991
					2.87076	0.55515	0.74654	0.51091
					2.87233	0.55498	0.7469	0.51173
					2.87389	0.55459	0.74743	0.51236
					2.87546	0.55472	0.74817	0.513
					2.87712	0.55568	0.74914	0.51336
					2.87869	0.55693	0.75031	0.51355
					2.88027	0.55801	0.75166	0.51455
					2.88193	0.55915	0.7531	0.51627
					2.88351	0.56089	0.75454	0.51764
					2.88509	0.5635	0.75589	0.51791
					2.88667	0.56675	0.75705	0.51764
					2.88834	0.56991	0.75795	0.51764
					2.88992	0.57243	0.75857	0.51845
					2.89151	0.57374	0.7589	0.51964
					2.89318	0.57411	0.75894	0.52018
					2.89477	0.57446	0.75872	0.51982
					2.89637	0.57518	0.75823	0.51864
					2.89796	0.57608	0.75751	0.51673
					2.89964	0.57696	0.7566	0.51491
					2.90124	0.57754	0.75558	0.51327
					2.90284	0.57734	0.75453	0.51145
					2.90453	0.57608	0.75355	0.50982
					2.90613	0.57418	0.7527	0.50891
					2.90774	0.57206	0.75199	0.50818
					2.90934	0.56987	0.75144	0.50718
					2.91104	0.56754	0.75106	0.50664
					2.91265	0.56513	0.75087	0.50727
					2.91426	0.56291	0.7509	0.50845
					2.91596	0.56078	0.75114	0.50927
					2.91758	0.55841	0.75154	0.50973
					2.9192	0.55591	0.75201	0.51082
					2.92082	0.55364	0.75247	0.51282
					2.92252	0.5517	0.75284	0.51464
					2.92415	0.55005	0.75306	0.51582
					2.92577	0.54873	0.75311	0.51627
					2.92749	0.54783	0.75296	0.51609
					2.92912	0.54746	0.7526	0.51555
					2.93075	0.54746	0.752	0.51455
					2.93247	0.54781	0.75123	0.51255
					2.9341	0.54863	0.75035	0.51
					2.93574	0.54969	0.74947	0.50736
					2.93738	0.55033	0.74868	0.50482
					2.9391	0.55044	0.74806	0.50264
					2.94074	0.55018	0.74767	0.501
					2.94239	0.54992	0.74753	0.49936
					2.94412	0.54962	0.74765	0.49782
					2.94577	0.54873	0.74804	0.49727
					2.94742	0.54724	0.74871	0.49809
					2.94907	0.54576	0.7496	0.49982
					2.95081	0.54493	0.75066	0.50236
					2.95247	0.54461	0.7518	0.50464
					2.95412	0.54465	0.75292	0.506
					2.95587	0.54486	0.75397	0.50636
					2.95753	0.54491	0.75487	0.50582
					2.95919	0.54463	0.75558	0.50436
					2.96086	0.54441	0.75608	0.50218
					2.96261	0.54473	0.75633	0.49973
					2.96428	0.54546	0.7563	0.49727
					2.96595	0.54592	0.75599	0.49427
					2.96771	0.54604	0.75541	0.49064
					2.96939	0.54625	0.75464	0.48764
					2.97106	0.54641	0.75372	0.48609
					2.97274	0.54644	0.75273	0.48482
					2.97451	0.54681	0.75177	0.48309
					2.97619	0.54764	0.75086	0.48118
					2.97787	0.5483	0.75001	0.47936
					2.97965	0.54826	0.74924	0.47791
					2.98134	0.54783	0.74855	0.47755
					2.98303	0.54776	0.74794	0.47791
					2.98472	0.54762	0.74742	0.47818
					2.9865	0.54679	0.74698	0.47791
					2.9882	0.54536	0.74659	0.477
					2.98989	0.54415	0.7462	0.47573
					2.99168	0.54333	0.74575	0.475
					2.99338	0.54237	0.74525	0.47482
					2.99509	0.54087	0.74473	0.47427
					2.99679	0.53901	0.74426	0.47364
					2.99859	0.53728	0.74386	0.47345
					3.0003	0.536	0.74354	0.47309
					3.00201	0.53506	0.7433	0.47209
					3.00381	0.53394	0.74317	0.47109
					3.00553	0.53269	0.74317	0.471
					3.00725	0.53152	0.74332	0.47118
					3.00897	0.53049	0.74366	0.47045
					3.01078	0.52967	0.74416	0.46827
					3.0125	0.52944	0.74473	0.46591
					3.01423	0.52979	0.74533	0.46509
					3.01605	0.53019	0.74594	0.46518
					3.01777	0.53042	0.74656	0.46455
					3.01951	0.53084	0.7472	0.46327
					3.02124	0.53134	0.74786	0.46218
					3.02307	0.53118	0.74849	0.46136
					3.0248	0.53044	0.74903	0.46055
					3.02654	0.52982	0.74941	0.46018
					3.02838	0.52929	0.74962	0.46091
					3.03012	0.52839	0.74967	0.46264
					3.03186	0.52748	0.74959	0.46418
					3.0337	0.52691	0.74937	0.46464
					3.03545	0.5263	0.74899	0.46464
					3.03721	0.52521	0.74842	0.46518
					3.03896	0.52382	0.74768	0.46582
					3.04081	0.52247	0.74682	0.46636
					3.04257	0.52138	0.74593	0.46691
					3.04433	0.52028	0.74506	0.46736
					3.04618	0.51901	0.74422	0.46745
					3.04794	0.51751	0.7434	0.46745
					3.04971	0.51602	0.74258	0.46791
					3.05148	0.51494	0.74176	0.46845
					3.05334	0.51437	0.74095	0.46845
					3.05511	0.51399	0.74019	0.46791
					3.05689	0.51371	0.7395	0.46736
					3.05876	0.51358	0.7389	0.467
					3.06054	0.51357	0.73837	0.46636
					3.06232	0.51351	0.7379	0.46536
					3.0641	0.51339	0.73749	0.46445
					3.06598	0.51354	0.73715	0.46345
					3.06777	0.5141	0.73687	0.46155
					3.06956	0.51469	0.73666	0.45845
					3.07144	0.51485	0.73651	0.45536
					3.07324	0.51443	0.73642	0.45345
					3.07503	0.51355	0.73635	0.45245
					3.07683	0.51242	0.73629	0.45136
					3.07872	0.51169	0.73625	0.45
					3.08052	0.51162	0.73621	0.44855
					3.08233	0.51182	0.73621	0.44709
					3.08423	0.51199	0.73627	0.44545
					3.08604	0.51231	0.73642	0.444
					3.08785	0.51269	0.73664	0.44345
					3.08966	0.51262	0.73691	0.44382
					3.09157	0.51189	0.73718	0.444
					3.09339	0.51077	0.73744	0.44391
					3.09521	0.50984	0.73767	0.44436
					3.09713	0.50954	0.73783	0.44527
					3.09895	0.50966	0.73791	0.44573
					3.10078	0.50986	0.73786	0.44564
					3.1026	0.50983	0.73766	0.44545
					3.10453	0.50968	0.73734	0.44555
					3.10636	0.50943	0.73695	0.44564
					3.1082	0.50893	0.73655	0.44545
					3.11013	0.50815	0.73621	0.445
					3.11197	0.50748	0.73595	0.44509
					3.11381	0.50704	0.73578	0.44555
					3.11565	0.5066	0.73573	0.44555
					3.1176	0.50594	0.73581	0.44482
					3.11944	0.50546	0.73606	0.44427
					3.12129	0.50551	0.73645	0.44427
					3.12324	0.50582	0.73692	0.44473
					3.1251	0.5057	0.73739	0.44518
					3.12695	0.50515	0.73779	0.44545
					3.12881	0.50478	0.73806	0.44545
					3.13077	0.50476	0.73821	0.44573
					3.13264	0.50508	0.73825	0.44618
					3.1345	0.50589	0.73821	0.44664
					3.13647	0.50695	0.73809	0.44691
					3.13834	0.50799	0.73788	0.44682
					3.14021	0.50904	0.73756	0.44545
					3.14218	0.50988	0.73715	0.44309
					3.14406	0.51016	0.73668	0.44082
					3.14594	0.50986	0.73618	0.43927
					3.14782	0.5095	0.7357	0.43836
					3.1498	0.50939	0.73526	0.43782
					3.15169	0.50923	0.7349	0.43709
					3.15358	0.50886	0.73459	0.43573
					3.15557	0.50813	0.73433	0.43355
					3.15746	0.50708	0.73412	0.43109
					3.15936	0.50571	0.73398	0.42964
					3.16126	0.50413	0.73391	0.43036
					3.16326	0.50254	0.73392	0.432
					3.16516	0.50136	0.73398	0.43245
					3.16706	0.5005	0.734	0.43145
					3.16907	0.49965	0.73389	0.43027
					3.17098	0.49853	0.73356	0.42955
					3.17289	0.49709	0.73297	0.42918
					3.1748	0.49582	0.73216	0.42927
					3.17682	0.49525	0.73119	0.42955
					3.17874	0.49499	0.73012	0.42964
					3.18066	0.49441	0.72898	0.42909
					3.18269	0.49344	0.72782	0.42764
					3.18461	0.49243	0.72669	0.42627
					3.18654	0.49142	0.72568	0.42591
					3.18847	0.49037	0.72492	0.42618
					3.19051	0.4895	0.72452	0.42627
					3.19244	0.48914	0.72454	0.426
					3.19438	0.48892	0.72498	0.42555
					3.19642	0.48866	0.72578	0.42527
					3.19836	0.48846	0.72682	0.42527
					3.20031	0.48816	0.72801	0.42491
					3.20225	0.48787	0.72928	0.424
					3.20431	0.48785	0.73056	0.42364
					3.20626	0.48808	0.7318	0.42382
					3.20821	0.48813	0.7329	0.42382
					3.21027	0.48787	0.73379	0.42382
					3.21223	0.48757	0.73441	0.42345
					3.21419	0.48735	0.73475	0.42245
					3.21616	0.48725	0.73488	0.42127
					3.21823	0.48718	0.73486	0.42027
					3.2202	0.48726	0.73481	0.41964
					3.22217	0.48764	0.73474	0.41982
					3.22425	0.48816	0.73467	0.42091
					3.22622	0.48845	0.73459	0.422
					3.2282	0.48839	0.73449	0.42264
					3.23018	0.4882	0.73441	0.42291
					3.23227	0.48811	0.73437	0.42255
					3.23426	0.4882	0.73439	0.42218
					3.23625	0.48831	0.73446	0.42245
					3.23834	0.48823	0.73452	0.42309
					3.24034	0.488	0.73452	0.42345
					3.24233	0.4877	0.73448	0.42355
					3.24433	0.48726	0.73442	0.42336
					3.24644	0.4868	0.73441	0.42309
					3.24844	0.48649	0.73449	0.42282
					3.25045	0.4864	0.73467	0.42236
					3.25256	0.48653	0.73494	0.42191
					3.25457	0.48655	0.73526	0.42182
					3.25659	0.48647	0.73564	0.42218
					3.25871	0.48637	0.73607	0.42282
					3.26073	0.48626	0.73654	0.42345
					3.26275	0.48615	0.737	0.42391
					3.26477	0.48603	0.7374	0.42391
					3.26691	0.4859	0.7377	0.42373
					3.26894	0.48578	0.73788	0.42345
					3.27097	0.48566	0.73797	0.423
					3.27311	0.48554	0.73801	0.42264
					3.27514	0.48541	0.73803	0.42255
					3.27718	0.48525	0.73805	0.42245
					3.27923	0.48507	0.7381	0.42191
					3.28138	0.48488	0.7382	0.42109
					3.28343	0.48468	0.73838	0.42045
					3.28547	0.48449	0.73869	0.42009
					3.28764	0.48431	0.73913	0.41964
					3.28969	0.48414	0.73967	0.41882
					3.29175	0.48397	0.74027	0.41755
					3.29381	0.48383	0.74087	0.41627
					3.29598	0.48373	0.74143	0.41555
					3.29804	0.48367	0.74192	0.41582
					3.30011	0.48367	0.74233	0.41718
					3.30229	0.4837	0.74264	0.41909
					3.30437	0.48378	0.74282	0.42027
					3.30644	0.4839	0.74288	0.42045
					3.30852	0.48406	0.74282	0.42036
					3.31071	0.48427	0.74268	0.42073
					3.31279	0.48454	0.74249	0.42136
					3.31488	0.48487	0.7423	0.42218
					3.31708	0.48524	0.74212	0.42336
					3.31917	0.48565	0.74199	0.42464
					3.32127	0.48611	0.74193	0.42509
					3.32336	0.4866	0.74195	0.42464
					3.32557	0.48713	0.74208	0.42409
					3.32768	0.48769	0.7423	0.42455
					3.32978	0.48827	0.74259	0.42582
					3.332	0.4889	0.74292	0.42718
					3.33411	0.48956	0.74329	0.42864
					3.33622	0.49023	0.74369	0.43055
					3.33834	0.49092	0.74411	0.43273
					3.34057	0.49165	0.74452	0.43418
					3.34269	0.49244	0.74487	0.43527
					3.34482	0.49329	0.74515	0.437
					3.34706	0.49421	0.74538	0.43927
					3.34919	0.49519	0.74557	0.44145
					3.35132	0.49623	0.74578	0.44355
					3.35345	0.49733	0.74607	0.44582
					3.3557	0.4985	0.74646	0.44845
					3.35785	0.49973	0.74696	0.45136
					3.35999	0.50104	0.74758	0.45418
					3.36225	0.50239	0.74832	0.45664
					3.3644	0.50378	0.74918	0.45909
					3.36655	0.5052	0.75016	0.462
					3.3687	0.50662	0.75125	0.46545
					3.37098	0.50804	0.7524	0.46955
					3.37314	0.50946	0.75355	0.47391
					3.3753	0.51088	0.75465	0.47791
					3.37758	0.5123	0.75566	0.48145
					3.37975	0.51368	0.75658	0.48473
					3.38192	0.51501	0.75742	0.48782
					3.38421	0.51627	0.7582	0.49136
					3.38639	0.51745	0.75896	0.496
					3.38857	0.51854	0.75972	0.50145
					3.39075	0.51953	0.76051	0.50636
					3.39305	0.52043	0.76135	0.50991
					3.39524	0.52124	0.7623	0.51245
					3.39743	0.52196	0.76335	0.51482
					3.39974	0.5226	0.7645	0.51718
					3.40194	0.52315	0.76572	0.51945
					3.40414	0.52364	0.76697	0.52145
					3.40634	0.52407	0.76822	0.52309
					3.40866	0.52443	0.76942	0.52391
					3.41087	0.52474	0.77054	0.52345
					3.41309	0.52501	0.77154	0.52155
					3.41542	0.52523	0.77237	0.51918
					3.41763	0.52542	0.773	0.51755
					3.41986	0.52557	0.77339	0.51664
					3.42208	0.52568	0.77354	0.51591
					3.42442	0.52576	0.77348	0.515
					3.42665	0.52581	0.7732	0.51336
					3.42888	0.52581	0.77274	0.51091
					3.43124	0.52576	0.77214	0.50845
					3.43348	0.52565	0.77146	0.50691
					3.43572	0.52548	0.77076	0.50627
					3.43796	0.52528	0.7701	0.50645
					3.44033	0.52507	0.76954	0.507
					3.44258	0.52487	0.76913	0.507
					3.44483	0.52465	0.7689	0.50618
					3.44721	0.52441	0.76888	0.50509
					3.44947	0.52415	0.76906	0.50455
					3.45173	0.52387	0.76942	0.50491
					3.45399	0.52357	0.76991	0.50591
					3.45638	0.52324	0.77047	0.50636
					3.45865	0.52289	0.77105	0.50573
					3.46093	0.52252	0.77161	0.50455
					3.46332	0.52212	0.77213	0.50327
					3.4656	0.5217	0.77257	0.50173
					3.46789	0.52127	0.77292	0.50036
					3.47017	0.52081	0.77314	0.49927
					3.47258	0.52034	0.77323	0.49773
					3.47488	0.51983	0.77322	0.49482
					3.47717	0.51928	0.77313	0.491
					3.47959	0.51867	0.773	0.48718
					3.48189	0.518	0.77286	0.48391
					3.4842	0.51727	0.77269	0.48082
					3.48651	0.5165	0.77249	0.47736
					3.48894	0.51568	0.77222	0.47382
					3.49125	0.5148	0.77189	0.47064
					3.49357	0.51386	0.77152	0.46709
					3.49601	0.51285	0.77112	0.46291
					3.49834	0.51178	0.77072	0.45836
					3.50067	0.51065	0.77032	0.45445
					3.503	0.5095	0.76993	0.45182
					3.50545	0.50836	0.76956	0.45009
					3.50779	0.50724	0.76923	0.44827
					3.51013	0.50614	0.76899	0.44609
					3.51259	0.50507	0.76885	0.44427
					3.51494	0.50404	0.76886	0.44282
					3.51729	0.50304	0.76901	0.44145
					3.51976	0.50208	0.76927	0.44531
					3.52212	0.50117	0.76961	0.44306
					3.52448	0.50032	0.76999	0.44086
					3.52684	0.49953	0.77039	0.43871
					3.52933	0.49878	0.77076	0.43661
					3.5317	0.49806	0.77108	0.43456
					3.53407	0.4974	0.77129	0.43255
					3.53657	0.49678	0.77138	0.43059
					3.53895	0.49621	0.77131	0.42868
					3.54133	0.49569	0.7711	0.42682
					3.54371	0.49519	0.77078	0.425
					3.54623	0.49469	0.77037	0.42324
					3.54862	0.4942	0.76992	0.42152
					3.55101	0.49373	0.76944	0.41985
					3.55353	0.49328	0.76898	0.41822
					3.55593	0.49285	0.76854	0.41665
					3.55834	0.49243	0.76815	0.41512
					3.56075	0.49201	0.7678	0.41364
					3.56328	0.49158	0.7675	0.41221
					3.5657	0.49116	0.76721	0.41083
					3.56812	0.49076	0.76694	0.40949
					3.57066	0.49037	0.76665	0.40821
					3.57309	0.49001	0.76637	0.40697
					3.57551	0.48968	0.76606	0.40578
					3.57795	0.48938	0.76575	0.40463
					3.58051	0.48911	0.76543	0.40354
					3.58295	0.48888	0.76513	0.40233
					3.58539	0.48869	0.76489	0.40121
					3.58796	0.48854	0.76474	0.40019
					3.59041	0.48843	0.7647	0.39928
					3.59286	0.48834	0.76478	0.39846
					3.59531	0.48829	0.76496	0.39771
					3.5979	0.48824	0.76524	0.39702
					3.60036	0.48822	0.76563	0.39639
					3.60282	0.48822	0.76613	0.39585
					3.60542	0.48824	0.76672	0.39537
					3.60789	0.4883	0.76739	0.39495
					3.61037	0.48838	0.7681	0.39456
					3.61285	0.48848	0.76883	0.39418
					3.61546	0.48859	0.76957	0.39381
					3.61795	0.48872	0.77031	0.39347
					3.62043	0.48887	0.77105	0.39318
					3.62306	0.48905	0.77177	0.39294
					3.62555	0.48924	0.77245	0.3927
					3.62805	0.48944	0.77307	0.39245
					3.63055	0.48965	0.77361	0.39216
					3.63319	0.48987	0.77407	0.39184
					3.6357	0.49009	0.77447	0.39149
					3.63822	0.49032	0.77481	0.39111
					3.64087	0.49055	0.77508	0.39073
					3.64339	0.49078	0.77528	0.39031
					3.64591	0.491	0.77545	0.38985
					3.64844	0.49123	0.77561	0.38933
					3.6511	0.49145	0.7758	0.38875
					3.65364	0.49167	0.77603	0.38811
					3.65617	0.49189	0.77631	0.38743
					3.65885	0.4921	0.77661	0.38674
					3.66139	0.49228	0.77691	0.38605
					3.66394	0.49243	0.7772	0.38538
					3.66663	0.49255	0.7775	0.38472
					3.66919	0.49262	0.77779	0.38409
					3.67175	0.49266	0.77807	0.38347
					3.67431	0.49266	0.77831	0.38287
					3.67701	0.49264	0.7785	0.38228
					3.67958	0.49259	0.77862	0.38171
					3.68216	0.49251	0.77869	0.38117
					3.68487	0.49241	0.77877	0.38066
					3.68745	0.4923	0.77888	0.38019
					3.69004	0.49219	0.77906	0.37976
					3.69263	0.49207	0.77931	0.37934
					3.69535	0.49196	0.77959	0.37895
					3.69795	0.49185	0.77988	0.37856
					3.70055	0.49176	0.78016	0.37821
					3.70329	0.49168	0.78044	0.37787
					3.7059	0.49161	0.78073	0.37756
					3.70851	0.49155	0.78104	0.3773
					3.71113	0.49149	0.78138	0.3771
					3.71388	0.49146	0.78174	0.37693
					3.7165	0.49144	0.78208	0.37675
					3.71913	0.49145	0.7824	0.37656
					3.7219	0.49146	0.78271	0.37638
					3.72453	0.4915	0.78304	0.3762
					3.72717	0.49157	0.78341	0.376
					3.72981	0.49166	0.78386	0.37578
					3.7326	0.49177	0.78439	0.37555
					3.73525	0.49189	0.78496	0.37532
					3.7379	0.49201	0.78555	0.37507
					3.7407	0.49215	0.78611	0.37478
					3.74336	0.4923	0.78663	0.37448
					3.74602	0.49248	0.78711	0.37423
					3.74869	0.49267	0.78756	0.37401
					3.7515	0.49288	0.78797	0.37376
					3.75418	0.49312	0.78834	0.37349
					3.75686	0.49339	0.78866	0.37321
					3.75968	0.49368	0.78895	0.37294
					3.76237	0.49399	0.78923	0.37267
					3.76506	0.49431	0.78952	0.37241
					3.76776	0.49464	0.78989	0.37217
					3.7706	0.49497	0.79037	0.37194
					3.7733	0.49528	0.79098	0.3717
					3.77601	0.49558	0.7917	0.37143
					3.77886	0.49587	0.79252	0.37113
					3.78158	0.49617	0.79341	0.37083
					3.7843	0.49647	0.79437	0.37054
					3.78702	0.49676	0.79538	0.37026
					3.78989	0.49704	0.79643	0.36998
					3.79262	0.49731	0.79749	0.3697
					3.79535	0.4976	0.79851	0.36943
					3.79824	0.49789	0.79947	0.36917
					3.80098	0.49819	0.80035	0.36892
					3.80373	0.4985	0.80116	0.3687
					3.80662	0.49882	0.80191	0.3685
					3.80938	0.49914	0.80262	0.36832
					3.81214	0.49946	0.80329	0.36817
					3.8149	0.49978	0.80388	0.36803
					3.81781	0.50011	0.8044	0.36793
					3.82059	0.50045	0.80484	0.36786
					3.82336	0.5008	0.80522	0.3678
					3.82629	0.50115	0.80555	0.36774
					3.82907	0.5015	0.80584	0.36768
					3.83186	0.50185	0.80608	0.36762
					3.83465	0.50222	0.80627	0.36755
					3.83759	0.5026	0.80641	0.36748
					3.84039	0.50299	0.80656	0.36739
					3.8432	0.50338	0.80675	0.36731
					3.84615	0.50376	0.80701	0.36722
					3.84897	0.50414	0.80736	0.36712
					3.85178	0.50452	0.80778	0.367
					3.8546	0.50487	0.80825	0.36686
					3.85758	0.50519	0.80875	0.36672
					3.86041	0.50549	0.80927	0.36657
					3.86324	0.50579	0.80981	0.3664
					3.86623	0.50609	0.81035	0.36622
					3.86907	0.50639	0.81087	0.36605
					3.87192	0.50668	0.81137	0.3659
					3.87477	0.50695	0.81183	0.36578
					3.87777	0.50722	0.81225	0.36566
					3.88063	0.50748	0.81265	0.36554
					3.8835	0.50774	0.81305	0.36544
					3.88651	0.50799	0.81347	0.36535
					3.88939	0.50824	0.81393	0.36524
					3.89226	0.5085	0.81443	0.36515
					3.89514	0.50876	0.81495	0.36509
					3.89818	0.509	0.81549	0.36508
					3.90107	0.50922	0.81602	0.3651
					3.90396	0.50942	0.81652	0.36512
					3.90701	0.5096	0.81699	0.36514
					3.90992	0.50975	0.81742	0.36518
					3.91282	0.50989	0.81781	0.36521
					3.91573	0.51004	0.81814	0.36524
					3.9188	0.51021	0.81841	0.36529
					3.92172	0.5104	0.81863	0.36535
					3.92465	0.51062	0.81882	0.36541
					3.92773	0.51087	0.81901	0.36546
					3.93066	0.51114	0.81925	0.36549
					3.9336	0.51143	0.81953	0.3655
					3.93654	0.51175	0.81988	0.3655
					3.93964	0.51208	0.8203	0.3655
					3.9426	0.51242	0.82078	0.36549
					3.94555	0.51278	0.82134	0.36549
					3.94867	0.51316	0.82197	0.36549
					3.95163	0.51358	0.82269	0.36549
					3.9546	0.51402	0.82346	0.36549
					3.95757	0.51446	0.82426	0.36549
					3.96071	0.5149	0.82505	0.36549
					3.96369	0.51533	0.82582	0.36549
					3.96668	0.51576	0.82656	0.36549
					3.96983	0.51619	0.82725	0.36549
					3.97283	0.51664	0.82791	0.36549
					3.97583	0.51709	0.82854	0.36549
					3.97899	0.51755	0.82913	0.36548
					3.982	0.518	0.82968	0.36546
					3.98502	0.51844	0.8302	0.36544
					3.98804	0.51885	0.83069	0.36541
					3.99122	0.51923	0.83116	0.36538
					3.99425	0.51958	0.83164	0.36534
					3.99728	0.51991	0.83212	0.36529
					4.00048	0.52022	0.83261	0.36524
					4.00352	0.52052	0.83311	0.36517
					4.00657	0.52081	0.8336	0.36511
					4.00962	0.52111	0.83408	0.36503
					4.01284	0.5214	0.83456	0.36495
					4.0159	0.52169	0.83504	0.36486
					4.01897	0.52196	0.83551	0.36477
					4.0222	0.52222	0.83598	0.36467
					4.02528	0.52248	0.83645	0.36457
					4.02836	0.52273	0.83691	0.36447
					4.03145	0.52299	0.83737	0.36438
					4.0347	0.52327	0.83782	0.36429
					4.03779	0.52357	0.83827	0.36421
					4.04089	0.52387	0.83872	0.36413
					4.04416	0.52418	0.83916	0.36404
					4.04727	0.52447	0.83961	0.36396
					4.05039	0.52476	0.84005	0.36386
					4.05351	0.52505	0.84048	0.36376
					4.0568	0.52534	0.84091	0.36364
					4.05992	0.52563	0.84132	0.36351
					4.06306	0.52592	0.84173	0.36337
					4.06636	0.52621	0.84213	0.3632
					4.06951	0.52652	0.84251	0.36302
					4.07266	0.52686	0.84288	0.36281
					4.07581	0.52724	0.84325	0.36259
					4.07914	0.52767	0.84361	0.36236
					4.0823	0.52815	0.84397	0.36212
					4.08547	0.52865	0.84434	0.36188
					4.08881	0.52917	0.84474	0.36165
					4.09199	0.52968	0.84516	0.36142
					4.09517	0.5302	0.84561	0.36121
					4.09836	0.53074	0.84611	0.36101
					4.10172	0.53131	0.84666	0.36083
					4.10492	0.53187	0.84725	0.36067
					4.10813	0.53239	0.84786	0.36054
					4.1115	0.53282	0.8485	0.36044
					4.11472	0.53319	0.84914	0.36037
					4.11794	0.53357	0.84975	0.36033
					4.12116	0.534	0.85032	0.36032
					4.12456	0.53449	0.85083	0.36033
					4.1278	0.53501	0.85125	0.36038
					4.13104	0.53553	0.85156	0.36044
					4.13445	0.53604	0.85177	0.36052
					4.1377	0.53656	0.85185	0.36062
					4.14096	0.53711	0.85183	0.36074
					4.14422	0.5377	0.85172	0.36086
					4.14766	0.53833	0.85154	0.361
					4.15093	0.539	0.85131	0.36114
					4.1542	0.53971	0.85107	0.36129
					4.15766	0.54046	0.85083	0.36144
					4.16095	0.54128	0.85063	0.36159
					4.16424	0.54217	0.85047	0.36175
					4.16771	0.54316	0.85038	0.36191
					4.17101	0.54422	0.85037	0.36206
					4.17432	0.54535	0.85044	0.36221
					4.17763	0.54651	0.85059	0.36236
					4.18113	0.54768	0.8508	0.3625
					4.18445	0.54883	0.85106	0.36264
					4.18778	0.54997	0.85136	0.36277
					4.19129	0.55108	0.85169	0.36288
					4.19463	0.55217	0.85203	0.36297
					4.19798	0.55322	0.85238	0.36304
					4.20133	0.55418	0.85273	0.36308
					4.20486	0.55504	0.85308	0.36308
					4.20822	0.55577	0.85343	0.36304
					4.21159	0.55642	0.85377	0.36297
					4.21514	0.55703	0.85412	0.36285
					4.21852	0.55762	0.85446	0.3627
					4.2219	0.55816	0.85481	0.3625
					4.22529	0.55863	0.85517	0.36226
					4.22887	0.55901	0.85554	0.36198
					4.23227	0.55932	0.85593	0.36166
					4.23567	0.5596	0.85633	0.3613
					4.23926	0.55986	0.85675	0.36091
					4.24268	0.56008	0.85718	0.36049
					4.2461	0.56025	0.85762	0.36005
					4.24953	0.56035	0.85808	0.35959
					4.25315	0.56036	0.85856	0.35913
					4.25659	0.5603	0.85906	0.35865
					4.26003	0.56019	0.85958	0.35818
					4.26367	0.56005	0.86013	0.35773
					4.26712	0.55988	0.8607	0.35729
					4.27058	0.55966	0.86131	0.35688
					4.27405	0.55938	0.86195	0.35651
					4.27771	0.55907	0.86263	0.35618
					4.28119	0.55877	0.86335	0.35589
					4.28467	0.55856	0.86411	0.35566
					4.28835	0.55843	0.86491	0.35546
					4.29185	0.55835	0.86574	0.35532
					4.29535	0.55829	0.8666	0.35523
					4.29886	0.55823	0.86747	0.35518
					4.30256	0.55819	0.86833	0.35518
					4.30608	0.55819	0.86916	0.35523
					4.3096	0.55826	0.86994	0.35532
					4.31332	0.55841	0.87066	0.35545
					4.31686	0.55862	0.8713	0.35563
					4.3204	0.5589	0.87186	0.35584
					4.32395	0.55924	0.87231	0.35609
					4.32769	0.55968	0.87267	0.35637
					4.33125	0.56021	0.87295	0.35668
					4.33482	0.56083	0.87315	0.35702
					4.33858	0.56152	0.87331	0.35738
					4.34216	0.56224	0.87344	0.35775
					4.34575	0.56296	0.87359	0.35814
					4.34934	0.56364	0.87376	0.35855
					4.35313	0.56429	0.87399	0.35896
					4.35673	0.5649	0.87428	0.35938
					4.36034	0.56547	0.87465	0.35979
					4.36414	0.56601	0.87508	0.36021
					4.36777	0.56652	0.87559	0.36061
					4.37139	0.567	0.87615	0.361
					4.37522	0.56744	0.87676	0.36138
					4.37886	0.56785	0.87738	0.36173
					4.38251	0.56823	0.87801	0.36207
					4.38616	0.56864	0.87863	0.36239
					4.39001	0.56908	0.8792	0.36267
					4.39367	0.56954	0.87973	0.36292
					4.39734	0.56996	0.88021	0.36314
					4.40121	0.57031	0.88064	0.36332
					4.4049	0.57061	0.88103	0.36345
					4.40859	0.57086	0.88137	0.36354
					4.41228	0.57112	0.88168	0.36359
					4.41618	0.57138	0.88197	0.36359
					4.41989	0.57163	0.88223	0.36356
					4.4236	0.57186	0.88249	0.36349
					4.42752	0.57207	0.88274	0.36339
					4.43125	0.57228	0.88299	0.36327
					4.43498	0.57249	0.88325	0.36312
					4.43872	0.57272	0.88352	0.36296
					4.44267	0.57298	0.8838	0.36279
					4.44642	0.57325	0.88407	0.36262
					4.45018	0.57352	0.88435	0.36245
					4.45414	0.57377	0.88462	0.36227
					4.45792	0.57403	0.8849	0.36211
					4.4617	0.57429	0.88517	0.36195
					4.46548	0.57456	0.88544	0.36178
					4.46947	0.57484	0.88572	0.3616
					4.47327	0.57513	0.886	0.36142
					4.47708	0.57542	0.88628	0.36124
					4.48109	0.57572	0.88658	0.36107
					4.48491	0.57603	0.88688	0.36091
					4.48873	0.57635	0.8872	0.36075
					4.49256	0.57669	0.88752	0.36061
					4.49661	0.57706	0.88785	0.36046
					4.50045	0.57746	0.88819	0.36033
					4.5043	0.57787	0.88854	0.36022
					4.50836	0.5783	0.88888	0.36013
					4.51223	0.57874	0.88922	0.36005
					4.5161	0.57919	0.88955	0.35998
					4.51998	0.57965	0.88987	0.3599
					4.52407	0.58012	0.89018	0.35981
					4.52796	0.58057	0.89048	0.35971
					4.53186	0.58102	0.89077	0.3596
					4.53597	0.58146	0.89106	0.3595
					4.53988	0.58191	0.89133	0.3594
					4.5438	0.58236	0.8916	0.3593
					4.54773	0.58283	0.89187	0.35919
					4.55187	0.58332	0.89214	0.35908
					4.55581	0.58385	0.89241	0.35895
					4.55976	0.58442	0.89268	0.35883
					4.56392	0.585	0.89296	0.35871
					4.56788	0.58559	0.89325	0.3586
					4.57185	0.58619	0.89354	0.35852
					4.57582	0.58678	0.89384	0.35846
					4.58001	0.58737	0.89414	0.35843
					4.584	0.58795	0.89444	0.35842
					4.588	0.58852	0.89473	0.35844
					4.59221	0.58908	0.89503	0.35847
					4.59622	0.58963	0.89532	0.35852
					4.60024	0.59016	0.89561	0.35858
					4.60448	0.59067	0.8959	0.35866
					4.60851	0.59117	0.89618	0.35877
					4.61255	0.59166	0.89646	0.35891
					4.61659	0.59215	0.89673	0.35908
					4.62086	0.59263	0.897	0.35925
					4.62492	0.59311	0.89727	0.35942
					4.62899	0.59358	0.89754	0.35958
					4.63328	0.59405	0.89781	0.35974
					4.63736	0.59451	0.89807	0.3599
					4.64145	0.59497	0.89833	0.36006
					4.64554	0.59541	0.89859	0.36024
					4.64987	0.59583	0.89885	0.36042
					4.65398	0.59624	0.89911	0.36059
					4.6581	0.59666	0.89937	0.36074
					4.66244	0.59707	0.89962	0.36086
					4.66657	0.59749	0.89986	0.36095
					4.67071	0.59795	0.9001	0.36103
					4.67486	0.59843	0.90033	0.36112
					4.67924	0.59895	0.90056	0.36119
					4.6834	0.59946	0.90079	0.36126
					4.68757	0.59996	0.901	0.3613
					4.69197	0.60045	0.90119	0.36133
					4.69616	0.60093	0.90134	0.36135
					4.70035	0.60138	0.90145	0.36136
					4.70455	0.60182	0.90151	0.36137
					4.70898	0.60225	0.90155	0.3614
					4.7132	0.60265	0.90157	0.36142
					4.71743	0.60304	0.90157	0.36143
					4.72188	0.60342	0.90156	0.36141
					4.72612	0.60378	0.90155	0.36135
					4.73037	0.60412	0.90155	0.36127
					4.73462	0.60444	0.90158	0.36118
					4.73911	0.60475	0.90164	0.36107
					4.74338	0.60504	0.90173	0.36096
					4.74766	0.60532	0.90185	0.36081
					4.75217	0.60559	0.902	0.36063
					4.75647	0.60586	0.90217	0.36039
					4.76077	0.60614	0.90238	0.36011
					4.76508	0.60641	0.90263	0.35984
					4.76963	0.60667	0.9029	0.3596
					4.77395	0.60692	0.9032	0.35941
					4.77829	0.60717	0.90352	0.35926
					4.78286	0.60742	0.90385	0.35915
					4.78721	0.60768	0.90419	0.35908
					4.79157	0.60796	0.90454	0.35903
					4.79593	0.60825	0.90487	0.35901
					4.80054	0.60855	0.90517	0.35905
					4.80492	0.60887	0.90541	0.35914
					4.80931	0.60919	0.90558	0.35927
					4.81394	0.6095	0.90568	0.35943
					4.81835	0.60983	0.90571	0.35962
					4.82276	0.61016	0.90567	0.35982
					4.82719	0.61051	0.90559	0.36001
					4.83185	0.61087	0.9055	0.36019
					4.83629	0.61125	0.90541	0.36034
					4.84074	0.61164	0.90535	0.36049
					4.84543	0.61206	0.90535	0.36063
					4.8499	0.61249	0.90543	0.36078
					4.85437	0.61294	0.90559	0.36094
					4.85909	0.61339	0.90584	0.3611
					4.86358	0.61386	0.90616	0.36126
					4.86808	0.61433	0.90652	0.36141
					4.87258	0.61483	0.90688	0.36152
					4.87734	0.61534	0.90631	0.36163
					4.88186	0.61589	0.90648	0.36176
					4.88639	0.6167	0.90664	0.36193
					4.89117	0.61756	0.9068	0.3621
					4.89572	0.61834	0.90695	0.36226
					4.90028	0.61905	0.90711	0.36241
					4.90485	0.61963	0.90726	0.36256
					4.90966	0.62011	0.90741	0.36271
					4.91425	0.62058	0.90755	0.36284
					4.91884	0.62099	0.9077	0.36296
					4.92368	0.62125	0.90784	0.36308
					4.92829	0.62146	0.90798	0.36319
					4.93291	0.62164	0.90812	0.36328
					4.93754	0.62174	0.90825	0.36333
					4.94242	0.62173	0.90838	0.36334
					4.94707	0.62165	0.90851	0.36333
					4.95172	0.62147	0.90864	0.36331
					4.95663	0.62124	0.90876	0.36328
					4.9613	0.62101	0.90888	0.36325
					4.96598	0.62088	0.909	0.36322
					4.97067	0.62099	0.90912	0.36319
					4.97562	0.62134	0.90923	0.36316
					4.98033	0.62184	0.90935	0.36313
					4.98504	0.62233	0.90946	0.36312
					4.99002	0.62275	0.90956	0.36317
					4.99476	0.62322	0.90967	0.3633
					4.9995	0.62375	0.90982	0.36348
					5.00425	0.62449	0.90997	0.36369
					5.00927	0.6254	0.91012	0.3639
					5.01404	0.62628	0.91027	0.36411
					5.01882	0.62714	0.9104	0.36435
					5.02386	0.62809	0.91053	0.36461
					5.02866	0.62928	0.91064	0.36492
					5.03347	0.63031	0.91074	0.36525
					5.03829	0.6312	0.91082	0.36558
					5.04337	0.63206	0.91089	0.36588
					5.04821	0.63281	0.91095	0.36616
					5.05306	0.6335	0.911	0.36642
					5.05817	0.63413	0.91104	0.36667
					5.06303	0.63454	0.91107	0.36694
					5.06791	0.63474	0.9111	0.36721
					5.07279	0.63486	0.91112	0.36746
					5.07795	0.63478	0.91114	0.3677
					5.08285	0.63465	0.91117	0.36791
					5.08776	0.6346	0.91119	0.3681
					5.09295	0.63457	0.91122	0.36829
					5.09788	0.63453	0.91124	0.36848
					5.10282	0.63461	0.91127	0.36865
					5.10777	0.63489	0.91131	0.36878
					5.113	0.63539	0.91134	0.36888
					5.11797	0.6359	0.91138	0.36896
					5.12295	0.63635	0.91143	0.36902
					5.12821	0.63668	0.91148	0.36904
					5.13321	0.63694	0.91154	0.36901
					5.13822	0.63725	0.9116	0.36895
					5.1435	0.63758	0.91168	0.36886
					5.14854	0.63789	0.91176	0.36873
					5.15358	0.63826	0.91184	0.36857
					5.15863	0.63863	0.91194	0.3684
					5.16396	0.63893	0.91204	0.36822
					5.16903	0.63934	0.91215	0.36805
					5.17411	0.63987	0.91226	0.36787
					5.17947	0.64034	0.91239	0.36769
					5.18457	0.64063	0.91252	0.36754
					5.18968	0.64089	0.91265	0.3674
					5.19481	0.64118	0.91278	0.36728
					5.20021	0.64149	0.91292	0.36716
					5.20535	0.64188	0.91305	0.36703
					5.2105	0.64236	0.91318	0.36691
					5.21594	0.6428	0.9133	0.36681
					5.22111	0.64301	0.91341	0.36672
					5.2263	0.6431	0.91351	0.36664
					5.23149	0.64305	0.9136	0.36657
					5.23697	0.64311	0.91368	0.3665
					5.24219	0.64326	0.91375	0.36643
					5.24742	0.64356	0.9138	0.36635
					5.25293	0.64408	0.91384	0.36627
					5.25818	0.6448	0.91387	0.36618
					5.26343	0.64552	0.91388	0.36611
					5.2687	0.64613	0.91389	0.36607
					5.27426	0.64651	0.91388	0.36607
					5.27955	0.64673	0.91387	0.3661
					5.28485	0.64687	0.91386	0.36615
					5.29045	0.64694	0.91384	0.36622
					5.29577	0.64694	0.91381	0.3663
					5.3011	0.64681	0.9138	0.3664
					5.30645	0.6467	0.91378	0.36652
					5.31208	0.6467	0.91377	0.36669
					5.31745	0.64678	0.91376	0.36689
					5.32283	0.64675	0.91375	0.3671
					5.3285	0.64666	0.91374	0.36727
					5.3339	0.64658	0.91373	0.36738
					5.33931	0.64657	0.91371	0.36744
					5.34474	0.64663	0.91368	0.36745
					5.35045	0.64683	0.91364	0.36744
					5.3559	0.6471	0.9136	0.36742
					5.36136	0.64743	0.91354	0.36738
					5.36711	0.64767	0.91347	0.3673
					5.37259	0.64788	0.9134	0.36721
					5.37808	0.64803	0.91332	0.3671
					5.38358	0.64819	0.91323	0.367
					5.38938	0.64845	0.91315	0.36693
					5.39491	0.64879	0.91306	0.36692
					5.40044	0.6493	0.91298	0.36695
					5.40628	0.64995	0.9129	0.36702
					5.41184	0.65081	0.91282	0.36712
					5.41741	0.65165	0.91274	0.36724
					5.42329	0.65224	0.91267	0.3674
					5.42888	0.65248	0.91259	0.36759
					5.43449	0.65259	0.91251	0.36779
					5.4401	0.6527	0.91244	0.368
					5.44603	0.65292	0.91236	0.36821
					5.45167	0.65337	0.91229	0.36845
					5.45732	0.65395	0.91222	0.3687
					5.46329	0.6547	0.91216	0.36896
					5.46896	0.65547	0.9121	0.36925
					5.47465	0.65624	0.91206	0.36956
					5.48035	0.65695	0.91204	0.36988
					5.48637	0.65761	0.91203	0.37022
					5.49209	0.65811	0.91203	0.37057
					5.49783	0.65841	0.91204	0.37093
					5.50388	0.65863	0.91206	0.37129
					5.50964	0.65884	0.91208	0.37168
					5.51542	0.65891	0.91211	0.3721
					5.5212	0.65894	0.91213	0.37252
					5.5273	0.65904	0.91216	0.37294
					5.53312	0.6593	0.91218	0.37336
					5.53894	0.65968	0.9122	0.37379
					5.54508	0.66016	0.91222	0.37421
					5.55093	0.66054	0.91225	0.37464
					5.55679	0.66078	0.91228	0.37506
					5.56266	0.66106	0.91231	0.37546
					5.56886	0.66146	0.91235	0.37584
					5.57476	0.66182	0.9124	0.37619
					5.58067	0.66212	0.91245	0.3765
					5.5869	0.6624	0.91251	0.37678
					5.59284	0.66255	0.91258	0.37703
					5.59879	0.66263	0.91265	0.37723
					5.60475	0.66274	0.91271	0.37737
					5.61104	0.66295	0.91277	0.37745
					5.61703	0.66317	0.91283	0.37748
					5.62303	0.66332	0.91287	0.37752
					5.62936	0.66357	0.91291	0.37757
					5.63539	0.66396	0.91293	0.37763
					5.64143	0.66443	0.91294	0.37767
					5.64748	0.66474	0.91295	0.37769
					5.65387	0.66485	0.91296	0.37766
					5.65995	0.66474	0.91297	0.37761
					5.66604	0.66458	0.91299	0.37752
					5.67247	0.66435	0.91302	0.37742
					5.67859	0.66401	0.91306	0.37731
					5.68473	0.66384	0.91312	0.37718
					5.69087	0.66385	0.9132	0.37701
					5.69736	0.66396	0.9133	0.37675
					5.70353	0.6642	0.91342	0.37641
					5.70972	0.66443	0.91355	0.37603
					5.71625	0.66444	0.91368	0.37562
					5.72246	0.66413	0.91382	0.37519
					5.72869	0.66374	0.91396	0.37476
					5.73493	0.66364	0.91409	0.37436
					5.74152	0.66378	0.91421	0.37399
					5.74779	0.66411	0.91432	0.37364
					5.75407	0.66454	0.91441	0.37328
					5.7607	0.66493	0.91449	0.37296
					5.76701	0.66517	0.91454	0.37269
					5.77334	0.66536	0.91458	0.37248
					5.78001	0.66572	0.9146	0.37229
					5.78637	0.66632	0.9146	0.37214
					5.79274	0.66696	0.91459	0.37203
					5.79912	0.66744	0.91456	0.372
					5.80585	0.66757	0.91453	0.37204
					5.81226	0.6674	0.91449	0.37217
					5.81869	0.66725	0.91445	0.37243
					5.82547	0.6673	0.91442	0.3728
					5.83192	0.66759	0.91439	0.37326
					5.83839	0.66788	0.91438	0.37383
					5.84488	0.66804	0.91438	0.37452
					5.85172	0.66843	0.91439	0.37534
					5.85823	0.66937	0.91442	0.37631
					5.86476	0.67049	0.91446	0.37741
					5.87165	0.67131	0.91451	0.37861
					5.8782	0.67206	0.91455	0.37992
					5.88478	0.67296	0.9146	0.38133
					5.89136	0.67372	0.91463	0.38283
					5.89831	0.67391	0.91465	0.3844
					5.90493	0.67363	0.91467	0.38606
					5.91156	0.67317	0.91467	0.3878
					5.91856	0.67297	0.91467	0.38962
					5.92522	0.67337	0.91467	0.3915
					5.9319	0.67412	0.91468	0.39343
					5.93859	0.67469	0.9147	0.39538
					5.94566	0.67509	0.91474	0.39736
					5.95238	0.67543	0.91479	0.39931
					5.95912	0.67603	0.91486	0.40119
					5.96623	0.67704	0.91496	0.40301
					5.973	0.67839	0.91508	0.40477
					5.97979	0.6799	0.91521	0.40647
					5.98659	0.68123	0.91535	0.40808
					5.99377	0.68217	0.9155	0.40958
					6.0006	0.68279	0.91565	0.41099
					6.00745	0.68338	0.91579	0.41234
					6.01468	0.68419	0.91592	0.41363
					6.02156	0.68534	0.91603	0.41486
					6.02845	0.68675	0.91611	0.41602
					6.03537	0.68821	0.91617	0.41716
					6.04266	0.68955	0.9162	0.41827
					6.04961	0.69091	0.91619	0.41935
					6.05657	0.69239	0.91615	0.4204
					6.06391	0.69394	0.91608	0.42143
					6.07091	0.6954	0.91597	0.42242
					6.07792	0.6967	0.91583	0.42335
					6.08495	0.69771	0.91566	0.4242
					6.09236	0.69838	0.91547	0.42501
					6.09942	0.69866	0.91526	0.42579
					6.1065	0.69876	0.91503	0.42655
					6.11396	0.69888	0.91481	0.42725
					6.12107	0.69884	0.91458	0.42818
					6.1282	0.69881	0.91438	0.4291
					6.13535	0.69874	0.91418	0.43001
					6.14288	0.69845	0.91401	0.43091
					6.15006	0.698	0.91386	0.4318
					6.15726	0.69767	0.91372	0.43269
					6.16485	0.69779	0.91359	0.43356
					6.17208	0.69839	0.91346	0.43443
					6.17932	0.69898	0.91332	0.43529
					6.18697	0.6992	0.91318	0.43614
					6.19425	0.69913	0.91301	0.43698
					6.20155	0.69889	0.91282	0.43782
					6.20887	0.69856	0.91261	0.43864
					6.21659	0.6985	0.91237	0.43946
					6.22394	0.69901	0.91212	0.44027
					6.23131	0.69959	0.91187	0.44107
					6.23908	0.69958	0.91163	0.44186
					6.24649	0.69906	0.91141	0.44265
					6.25391	0.69856	0.91124	0.44342
					6.26135	0.69837	0.91111	0.44419
					6.2692	0.69837	0.91106	0.44495
					6.27668	0.69836	0.91108	0.4457
					6.28417	0.69867	0.91116	0.44644
					6.29208	0.69939	0.91132	0.44718
					6.29961	0.70003	0.91153	0.4479
					6.30716	0.70008	0.91179	0.44973
					6.31473	0.69966	0.91208	0.45082
					6.32271	0.699	0.91238	0.45182
					6.33032	0.69825	0.91268	0.45264
					6.33794	0.69757	0.91298	0.45318
					6.34598	0.69741	0.91325	0.45345
					6.35364	0.69812	0.91349	0.45336
					6.36132	0.69943	0.91369	0.453
					6.36902	0.70079	0.91385	0.45273
					6.37714	0.70179	0.91398	0.45336
					6.38488	0.70256	0.91406	0.45482
					6.39264	0.70351	0.9141	0.45636
					6.40082	0.70457	0.9141	0.45773
					6.40861	0.70562	0.91407	0.45882
					6.41643	0.70671	0.91399	0.45973
					6.42426	0.70781	0.91387	0.46073
					6.43252	0.70891	0.91373	0.46182
					6.44039	0.71038	0.91355	0.46264
					6.44828	0.71255	0.91335	0.463
					6.45661	0.71464	0.91312	0.46309
					6.46454	0.71565	0.91287	0.46264
					6.47249	0.71569	0.91261	0.46191
					6.48046	0.71567	0.91234	0.46136
					6.48887	0.71599	0.91206	0.461
					6.49688	0.71628	0.91177	0.46055
					6.50491	0.71604	0.91148	0.45973
					6.51339	0.71517	0.91118	0.45864
					6.52146	0.71428	0.91086	0.45727
					6.52955	0.71356	0.91051	0.45618
					6.53766	0.71255	0.91013	0.45582
					6.54622	0.71111	0.90972	0.45582
					6.55437	0.70959	0.90928	0.45564
					6.56254	0.70845	0.9088	0.45536
					6.57117	0.70783	0.9083	0.45527
					6.57938	0.70764	0.90778	0.45555
					6.58762	0.70757	0.90724	0.45609
					6.59587	0.70713	0.90671	0.45655
					6.60458	0.70598	0.90621	0.45709
					6.61288	0.70438	0.90573	0.45782
					6.6212	0.70276	0.9053	0.45855
					6.62998	0.70183	0.90493	0.45891
					6.63834	0.70153	0.90462	0.45909
					6.64673	0.70127	0.90438	0.45936
					6.65557	0.70083	0.90421	0.45936
					6.664	0.70048	0.90411	0.459
					6.67245	0.70036	0.90408	0.45882
					6.68092	0.70063	0.90412	0.45964
					6.68986	0.70132	0.90421	0.46182
					6.69837	0.70201	0.90435	0.46464
					6.70691	0.70218	0.90454	0.46791
					6.71592	0.70211	0.90478	0.472
					6.7245	0.70226	0.90504	0.47718
					6.7331	0.7026	0.90533	0.48273
					6.74172	0.70313	0.90565	0.48745
					6.75083	0.70373	0.90597	0.49136
					6.7595	0.70441	0.90628	0.49527
					6.76819	0.70541	0.90658	0.49909
					6.77736	0.707	0.90685	0.50218
					6.7861	0.70894	0.90709	0.50455
					6.79486	0.71101	0.90729	0.50655
					6.80365	0.71309	0.90743	0.508
					6.81292	0.71489	0.90753	0.50855
					6.82175	0.71618	0.90757	0.50855
					6.8306	0.717	0.90755	0.50864
					6.83995	0.71774	0.90749	0.50927
					6.84885	0.71838	0.90739	0.51036
					6.85777	0.71882	0.90727	0.51109
					6.86672	0.71914	0.90713	0.51118
					6.87616	0.71941	0.90698	0.51055
					6.88516	0.71941	0.90684	0.50873
					6.89417	0.7189	0.90672	0.50591
					6.90369	0.7178	0.90661	0.50282
					6.91276	0.71631	0.90652	0.50009
					6.92185	0.7149	0.90646	0.49745
					6.93097	0.71391	0.90642	0.49436
					6.94059	0.71313	0.9064	0.49082
					6.94975	0.71232	0.90639	0.48736
					6.95894	0.71124	0.90639	0.48445
					6.96864	0.70995	0.90639	0.48227
					6.97788	0.70859	0.9064	0.481
					6.98714	0.70738	0.90642	0.48091
					6.99643	0.70656	0.90643	0.48173
					7.00624	0.70621	0.90645	0.48255
					7.01557	0.70606	0.90648	0.48273
					7.02494	0.70571	0.90652	0.48218
					7.03482	0.70521	0.90657	0.48145
					7.04424	0.70481	0.90663	0.48127
					7.05368	0.70456	0.9067	0.48191
					7.06314	0.70448	0.90678	0.48291
					7.07314	0.70483	0.90685	0.48373
					7.08265	0.70551	0.90692	0.48382
					7.0922	0.70629	0.90699	0.48318
					7.10227	0.70693	0.90703	0.48236
					7.11187	0.70757	0.90706	0.48245
					7.12149	0.7083	0.90705	0.48364
					7.13114	0.70876	0.90701	0.48509
					7.14133	0.70887	0.90694	0.48627
					7.15103	0.70871	0.90682	0.487
					7.16076	0.70824	0.90667	0.48691
					7.17103	0.7074	0.90648	0.486
					7.18081	0.70606	0.90624	0.48464
					7.19062	0.70451	0.90597	0.48345
					7.20098	0.70317	0.90565	0.48273
					7.21085	0.70232	0.90528	0.48227
					7.22074	0.70198	0.90488	0.48182
					7.23066	0.702	0.90443	0.48191
					7.24113	0.70254	0.90394	0.48327
					7.25111	0.70369	0.90341	0.48655
					7.26111	0.70574	0.90286	0.49245
					7.27167	0.70875	0.90228	0.50191
					7.28173	0.71259	0.90169	0.51573
					7.29182	0.71695	0.9011	0.534
					7.30194	0.72121	0.90052	0.55582
					7.31261	0.725	0.89997	0.57982
					7.32279	0.72849	0.89945	0.60491
					7.33299	0.73199	0.89899	0.62982
					7.34376	0.73551	0.89859	0.65309
					7.35402	0.73893	0.89827	0.67382
					7.36431	0.74241	0.89803	0.691
					7.37463	0.74609	0.89789	0.70309
					7.38552	0.74941	0.89784	0.709
					7.3959	0.75162	0.89787	0.70882
					7.40631	0.75242	0.898	0.70327
					7.4173	0.75219	0.8982	0.69391
					7.42776	0.75119	0.89848	0.68236
					7.43826	0.74941	0.89881	0.66955
					7.44879	0.74678	0.8992	0.65609
					7.4599	0.74309	0.89963	0.64218
					7.47049	0.73835	0.90009	0.628
					7.48111	0.73275	0.90058	0.61373
					7.49232	0.72655	0.90109	0.60036
					7.503	0.72032	0.90162	0.58809
					7.51371	0.71468	0.90216	0.57582
					7.52445	0.70972	0.90271	0.56282
					7.5358	0.70541	0.90327	0.54927
					7.5466	0.70165	0.90383	0.53564
					7.55744	0.69842	0.90437	0.522
					7.56888	0.69561	0.90489	0.50855
					7.57978	0.69319	0.90539	0.496
					7.59071	0.69094	0.90585	0.48491
					7.60167	0.68876	0.90627	0.47564
					7.61325	0.6867	0.90664	0.468
					7.62428	0.68477	0.90695	0.46191
					7.63534	0.6829	0.90721	0.45755
					7.64701	0.68119	0.9074	0.45482
					7.65814	0.67966	0.90754	0.45309
					7.6693	0.67835	0.90764	0.45182
					7.68049	0.67735	0.90769	0.45064
					7.69231	0.67656	0.90772	0.44936
					7.70357	0.67561	0.90772	0.44782
					7.71486	0.67418	0.9077	0.44609
					7.72678	0.67246	0.90768	0.44436
					7.73814	0.67077	0.90766	0.44264
					7.74954	0.66909	0.90764	0.44064
					7.76096	0.66721	0.90762	0.43855
					7.77303	0.66508	0.90761	0.43664
					7.78452	0.66278	0.90759	0.43464
					7.79606	0.66039	0.90756	0.43173
					7.80823	0.65831	0.90753	0.42827
					7.81983	0.65658	0.90748	0.42509
					7.83147	0.65506	0.9074	0.42264
					7.84375	0.65371	0.90731	0.42091
					7.85546	0.65262	0.90719	0.41991
					7.8672	0.65172	0.90704	0.41936
					7.87898	0.65088	0.90688	0.41936
					7.89141	0.64998	0.90671	0.42018
					7.90326	0.64921	0.90652	0.42209
					7.91515	0.6488	0.90633	0.42491
					7.9277	0.64868	0.90613	0.42909
					7.93966	0.64876	0.90591	0.43464
					7.95165	0.64917	0.90567	0.441
					7.96369	0.64992	0.90541	0.44764
					7.97639	0.65084	0.90511	0.45464
					7.9885	0.65186	0.90476	0.46227
					8.00064	0.65307	0.90436	0.47036
					8.01346	0.65424	0.9039	0.47864
					8.02568	0.65531	0.90336	0.48682
					8.03794	0.65619	0.90275	0.49473
					8.05023	0.65673	0.90206	0.50291
					8.06322	0.65703	0.9013	0.512
					8.07559	0.65746	0.90047	0.52182
					8.088	0.65799	0.89958	0.53145
					8.1011	0.65823	0.89863	0.53991
					8.11359	0.65809	0.89763	0.54645
					8.12612	0.65833	0.89659	0.55091
					8.13868	0.65946	0.89553	0.55473
					8.15195	0.66143	0.89445	0.55936
					8.1646	0.6643	0.89337	0.56564
					8.17728	0.66778	0.89231	0.57418
					8.19068	0.67157	0.89127	0.58491
					8.20345	0.67597	0.89027	0.59673
					8.21625	0.68123	0.88932	0.60918
					8.2291	0.68723	0.88845	0.62318
					8.24266	0.69346	0.88767	0.63991
					8.25559	0.69979	0.887	0.65955
					8.26856	0.7065	0.88645	0.68145
					8.28226	0.71341	0.88603	0.70436
					8.29531	0.71981	0.88573	0.72664
					8.30841	0.72567	0.88558	0.74618
					8.32154	0.73125	0.88555	0.76173
					8.33542	0.7364	0.88565	0.77373
					8.34864	0.74052	0.88587	0.78255
					8.3619	0.74338	0.8862	0.788
					8.37591	0.74506	0.88662	0.79
					8.38926	0.74576	0.88712	0.78864
					8.40266	0.74539	0.88769	0.78382
					8.41609	0.7437	0.88832	0.77527
					8.43028	0.7405	0.889	0.76264
					8.44381	0.73579	0.88973	0.74627
					8.45737	0.72976	0.89049	0.72736
					8.4717	0.72267	0.89128	0.70691
					8.48536	0.71478	0.89209	0.68491
					8.49907	0.70637	0.89293	0.662
					8.51281	0.69785	0.89378	0.63945
					8.52733	0.68974	0.89463	0.61809
					8.54117	0.68217	0.89547	0.59827
					8.55505	0.67548	0.8963	0.58036
					8.56971	0.67	0.89708	0.56527
					8.58369	0.66558	0.89781	0.55418
					8.59771	0.66234	0.89846	0.54745
					8.61252	0.66028	0.89902	0.54445
					8.62664	0.6591	0.89947	0.54445
					8.6408	0.65898	0.89979	0.54827
					8.65501	0.65994	0.89999	0.55636
					8.67002	0.66189	0.90006	0.56755
					8.68432	0.66432	0.9	0.581
					8.69868	0.66683	0.89983	0.59573
					8.71384	0.66991	0.89954	0.61064
					8.72829	0.67414	0.89917	0.62445
					8.74279	0.67888	0.89872	0.63627
					8.75733	0.68298	0.89821	0.64609
					8.7727	0.68616	0.89767	0.65536
					8.78735	0.68911	0.89711	0.66445
					8.80204	0.69231	0.89656	0.67109
					8.81756	0.69538	0.89602	0.67373
					8.83236	0.6978	0.8955	0.673
					8.84721	0.6995	0.89503	0.66964
					8.86211	0.70041	0.8946	0.66536
					8.87784	0.70016	0.89421	0.66236
					8.89284	0.69913	0.89387	0.66118
					8.90789	0.69849	0.89359	0.662
					8.92379	0.69902	0.89335	0.66464
					8.93895	0.70022	0.89315	0.66791
					8.95415	0.70124	0.893	0.67164
					8.96941	0.70174	0.89288	0.67673
					8.98553	0.70237	0.8928	0.68273
					9.0009	0.70391	0.89274	0.68909
					9.01632	0.70614	0.89271	0.69609
					9.03261	0.70851	0.89271	0.70355
					9.04814	0.71077	0.89273	0.71027
					9.06372	0.71321	0.89276	0.71609
					9.07935	0.71643	0.89281	0.721
					9.09587	0.72027	0.89287	0.72527
					9.11162	0.72351	0.89295	0.72864
					9.12742	0.72559	0.89304	0.73073
					9.14411	0.72694	0.89313	0.73218
					9.16003	0.72835	0.89322	0.73455
					9.176	0.72978	0.8933	0.73745
					9.19202	0.73075	0.89336	0.739
					9.20895	0.73115	0.89342	0.73836
					9.22509	0.73126	0.89344	0.736
					9.24129	0.73135	0.89345	0.73255
					9.2584	0.73176	0.89343	0.72864
					9.27472	0.73229	0.89339	0.72482
					9.29109	0.73258	0.89333	0.72264
					9.30752	0.73299	0.89327	0.72209
					9.32488	0.73344	0.89322	0.72173
					9.34143	0.73294	0.89319	0.72091
					9.35804	0.73121	0.89319	0.72045
					9.37559	0.72931	0.89323	0.72064
					9.39232	0.72775	0.89334	0.72009
					9.40911	0.72578	0.89351	0.71845
					9.42685	0.72244	0.89378	0.71555
					9.44376	0.71769	0.89412	0.70973
					9.46074	0.71224	0.89456	0.69973
					9.47777	0.7068	0.89508	0.68509
					9.49577	0.7015	0.89567	0.66664
					9.51294	0.69584	0.89634	0.64691
					9.53016	0.68976	0.89705	0.62773
					9.54836	0.68385	0.89781	0.60909
					9.56572	0.67849	0.89859	0.59036
					9.58313	0.67322	0.89938	0.57145
					9.60061	0.66743	0.90016	0.55227
					9.61908	0.66088	0.90093	0.53482
					9.6367	0.65424	0.90167	0.52182
					9.65437	0.64842	0.90239	0.51345
					9.67305	0.64366	0.90309	0.50845
					9.69086	0.63949	0.90376	0.50609
					9.70874	0.6359	0.90441	0.50473
					9.72668	0.63311	0.90505	0.50236
					9.74564	0.63102	0.90566	0.49836
					9.76372	0.62964	0.90627	0.49427
					9.78186	0.62903	0.90686	0.49127
					9.80104	0.62852	0.90744	0.48927
					9.81932	0.62748	0.908	0.48664
					9.83768	0.62602	0.90853	0.482
					9.8561	0.62431	0.90903	0.47582
					9.87557	0.62233	0.90949	0.46945
					9.89413	0.62024	0.9099	0.46309
					9.91277	0.61814	0.91026	0.45591
					9.93246	0.61587	0.91057	0.44836
					9.95124	0.61363	0.91081	0.44182
					9.97009	0.61173	0.911	0.43609
					9.98901	0.60995	0.91113	0.43118
					10.009	0.60762	0.9112	0.42809
					10.0281	0.60487	0.91122	0.427
					10.0472	0.60251	0.91119	0.427
					10.0674	0.60075	0.9111	0.42736
					10.0868	0.5993	0.91097	0.42745
					10.1061	0.59813	0.91078	0.42709
					10.1256	0.59685	0.91055	0.42664
					10.1461	0.59515	0.91028	0.42582
					10.1657	0.59332	0.90997	0.42418
					10.1854	0.59156	0.90964	0.42245
					10.2062	0.59002	0.90928	0.42145
					10.226	0.58872	0.90891	0.42109
					10.2459	0.58747	0.90854	0.42082
					10.2659	0.58629	0.90816	0.42009
					10.287	0.58542	0.9078	0.41891
					10.3072	0.58489	0.90745	0.41845
					10.3274	0.5845	0.90712	0.41927
					10.3488	0.58412	0.90681	0.42118
					10.3691	0.58364	0.90651	0.42491
					10.3896	0.58285	0.90622	0.43091
					10.4102	0.58202	0.90594	0.43809
					10.4319	0.58175	0.90565	0.44527
					10.4526	0.5826	0.90536	0.45155
					10.4734	0.58439	0.90505	0.45673
					10.4954	0.58638	0.90474	0.46127
					10.5163	0.58808	0.90441	0.46582
					10.5374	0.58994	0.90408	0.47009
					10.5597	0.59225	0.90376	0.47336
					10.5809	0.59449	0.90346	0.47545
					10.6022	0.59599	0.90321	0.47673
					10.6236	0.59664	0.90301	0.47727
					10.6462	0.59709	0.90288	0.47655
					10.6678	0.59769	0.90282	0.47418
					10.6895	0.59793	0.90285	0.47091
					10.7124	0.59743	0.90296	0.46809
					10.7342	0.59641	0.90316	0.46691
					10.7562	0.595	0.90343	0.46664
					10.7782	0.5936	0.90375	0.466
					10.8015	0.59232	0.90411	0.46591
					10.8237	0.5912	0.90448	0.46645
					10.846	0.59013	0.90486	0.46564
					10.8696	0.58909	0.90522	0.46291
					10.8921	0.58832	0.90556	0.46009
					10.9146	0.588	0.90586	0.45855
					10.9373	0.58752	0.90613	0.45809
					10.9613	0.58639	0.90636	0.458
					10.9842	0.58496	0.90656	0.457
					11.0071	0.58366	0.90673	0.45455
					11.0314	0.58263	0.90687	0.45136
					11.0546	0.58155	0.90699	0.44809
					11.0779	0.58017	0.90709	0.44491
					11.1012	0.57903	0.90716	0.44236
					11.1259	0.5786	0.90719	0.44064
					11.1495	0.57847	0.90719	0.43982
					11.1732	0.57837	0.90713	0.43964
					11.1982	0.57852	0.90701	0.43955
					11.2221	0.57866	0.90684	0.43845
					11.2461	0.57794	0.90661	0.43664
					11.2701	0.57609	0.90632	0.43573
					11.2956	0.57364	0.90598	0.43627
					11.3199	0.5713	0.90559	0.43736
					11.3443	0.56976	0.90517	0.43936
					11.3701	0.56904	0.90472	0.44309
					11.3947	0.56882	0.90428	0.44827
					11.4194	0.56909	0.90385	0.453
					11.4443	0.56979	0.90345	0.45591
					11.4705	0.57094	0.90309	0.45736
					11.4956	0.57259	0.90278	0.45955
					11.5207	0.57474	0.90252	0.46364
					11.5473	0.57727	0.90233	0.46864
					11.5727	0.57987	0.90219	0.47336
					11.5982	0.58221	0.9021	0.47782
					11.6238	0.5844	0.90206	0.482
					11.6509	0.58665	0.90207	0.48482
					11.6768	0.5884	0.90213	0.48555
					11.7027	0.58912	0.90223	0.48609
					11.7302	0.58929	0.9024	0.48864
					11.7564	0.58952	0.90262	0.49273
					11.7827	0.58995	0.90292	0.49618
					11.8092	0.59046	0.90328	0.49745
					11.8371	0.59082	0.90373	0.49727
					11.8638	0.59074	0.90426	0.49682
					11.8906	0.59045	0.90487	0.49573
					11.919	0.59063	0.90556	0.49355
					11.946	0.59099	0.90632	0.49127
					11.9732	0.59007	0.90711	0.49027
					12.0019	0.58748	0.90793	0.48973
					12.0294	0.58443	0.90875	0.48791
					12.0569	0.58237	0.90955	0.48436
					12.0846	0.58144	0.9103	0.48027
					12.1139	0.58096	0.911	0.47773
					12.1418	0.58064	0.91162	0.47682
					12.1699	0.58047	0.91217	0.47664
					12.1996	0.58057	0.91262	0.47727
					12.2279	0.58108	0.913	0.47882
					12.2564	0.58166	0.91329	0.48145
					12.285	0.58215	0.91351	0.48455
					12.3153	0.58279	0.91367	0.48691
					12.3442	0.58394	0.91376	0.48927
					12.3732	0.58541	0.91379	0.49318
					12.4039	0.58719	0.91376	0.49855
					12.4332	0.58946	0.91365	0.505
					12.4626	0.59205	0.91347	0.51236
					12.4922	0.59429	0.91322	0.51918
					12.5235	0.59599	0.91292	0.52473
					12.5534	0.59756	0.91258	0.52964
					12.5834	0.59991	0.91221	0.53327
					12.6151	0.60339	0.91182	0.53618
					12.6454	0.60707	0.91142	0.53973
					12.6759	0.60982	0.91104	0.54327
					12.7065	0.6113	0.91068	0.54609
					12.7388	0.61199	0.91037	0.548
					12.7698	0.61344	0.91013	0.54845
					12.8008	0.61617	0.90996	0.54836
					12.8337	0.61897	0.90986	0.54909
					12.8651	0.62114	0.90984	0.55027
					12.8966	0.6235	0.90989	0.55173
					12.9283	0.62643	0.91001	0.55445
					12.9618	0.62971	0.91018	0.55791
					12.9938	0.63258	0.91042	0.56145
					13.0259	0.63459	0.91072	0.56564
					13.06	0.63661	0.91106	0.57055
					13.0924	0.63931	0.91146	0.576
					13.1251	0.64222	0.91191	0.58145
					13.1579	0.64505	0.91241	0.58536
					13.1926	0.64782	0.91297	0.58809
					13.2258	0.65078	0.91357	0.59136
					13.2591	0.65422	0.91422	0.59545
					13.2943	0.65852	0.91491	0.6
					13.328	0.66368	0.91563	0.60509
					13.3618	0.66924	0.91636	0.61091
					13.3958	0.6747	0.9171	0.61645
					13.4318	0.67987	0.91745	0.621
					13.4662	0.68483	0.91779	0.625
					13.5007	0.68999	0.91813	0.62927
					13.5373	0.69513	0.91846	0.63482
					13.5722	0.70004	0.91879	0.64182
					13.6073	0.70449	0.91911	0.64964
					13.6426	0.70815	0.91943	0.65682
					13.6799	0.71124	0.91974	0.662
					13.7155	0.71485	0.92004	0.666
					13.7514	0.71958	0.92034	0.67027
					13.7893	0.7256	0.92064	0.67609
					13.8255	0.73206	0.92093	0.68373
					13.8619	0.73798	0.92121	0.69245
					13.9005	0.74301	0.92148	0.70091
					13.9373	0.7474	0.92176	0.70845
					13.9743	0.75163	0.92202	0.71509
					14.0115	0.75609	0.92228	0.72109
					14.0509	0.76047	0.92254	0.72764
					14.0885	0.76409	0.92279	0.73555
					14.1263	0.76728	0.92303	0.74345
					14.1663	0.77075	0.92327	0.75009
					14.2045	0.77485	0.9235	0.756
					14.243	0.77948	0.92373	0.76191
					14.2816	0.78427	0.92395	0.76764
					14.3225	0.78977	0.92416	0.77309
					14.3616	0.79723	0.92246	0.77864
					14.4009	0.80666	0.9237	0.78491
					14.4425	0.81646	0.92491	0.79273
					14.4823	0.82544	0.92593	0.80209
					14.5222	0.83329	0.92663	0.81155
					14.5624	0.84025	0.92694	0.81982
					14.6049	0.84664	0.92677	0.82645
					14.6456	0.85282	0.92607	0.83136
					14.6864	0.85907	0.92488	0.83482
					14.7297	0.86563	0.9233	0.83845
					14.7711	0.87229	0.92149	0.84391
					14.8126	0.87868	0.91967	0.84991
					14.8544	0.88459	0.91801	0.85473
					14.8987	0.89031	0.91663	0.85791
					14.941	0.89603	0.91559	0.86036
					14.9835	0.90191	0.91493	0.86364
					15.0285	0.90777	0.9147	0.86809
					15.0716	0.91312	0.91498	0.87318
					15.1149	0.91757	0.91581	0.878
					15.1584	0.92133	0.91717	0.88327
					15.2045	0.92428	0.91892	0.88873
					15.2485	0.92557	0.92088	0.89327
					15.2929	0.9253	0.9229	0.89827
					15.3398	0.92452	0.92491	0.90509
					15.3846	0.92453	0.92692	0.91218
					15.4297	0.9259	0.92899	0.91691
					15.4751	0.9278	0.93112	0.91845
					15.5231	0.9289	0.93318	0.91936
					15.5691	0.92971	0.93499	0.92255
					15.6152	0.93195	0.93639	0.928
					15.6642	0.93509	0.93728	0.93255
					15.7109	0.93646	0.93766	0.93409
					15.758	0.93547	0.93763	0.93464
					15.8053	0.93386	0.93725	0.93436
					15.8554	0.93284	0.93656	0.93155
					15.9033	0.93241	0.93557	0.92873
					15.9515	0.9318	0.93435	0.92955
					16.0026	0.93101	0.93305	0.93355
					16.0514	0.93052	0.93192	0.93736
					16.1005	0.93051	0.93123	0.93782
					16.1499	0.93065	0.93113	0.93509
					16.2022	0.93097	0.93166	0.93245
					16.2522	0.93156	0.93274	0.93327
					16.3026	0.93232	0.93427	0.93745
					16.3559	0.93325	0.93614	0.94391
					16.4069	0.93434	0.93828	0.95182
					16.4582	0.9356	0.9406	0.95764
					16.5126	0.93702	0.94291	0.95764
					16.5645	0.93862	0.94502	0.95427
					16.6168	0.94038	0.94674	0.95173
					16.6694	0.9423	0.94796	0.95236
					16.7252	0.94439	0.94861	0.95482
					16.7785	0.94665	0.94872	0.95536
					16.8322	0.94908	0.94835	0.95236
					16.889	0.95167	0.94757	0.94691
					16.9434	0.95443	0.94653	0.94136
					16.9981	0.95736	0.9454	0.93682
					17.0532	0.927	0.94442	0.93282
					17.1116	0.902	0.9438	0.92982
					17.1674	0.913	0.94364	0.92845
					17.2236	0.96	0.944	0.92918
					17.2831	0.984	0.94491	0.93082
					17.34	0.98	0.9464	0.93309
					17.3974	0.97	0.94849	0.93682
					17.455	0.968	0.95115	0.94236
					17.5162	0.966	0.95421	0.94882
					17.5747	0.956	0.95745	0.95273
					17.6336	0.948	0.96062	0.952
					17.696	0.963	0.96353	0.94964
					17.7557	0.978	0.96608	0.95109
					17.8158	0.973	0.96826	0.95464
					17.8763	0.962	0.97	0.95573
					17.9404	0.96	0.97122	0.95382
					18.0018	0.96	0.97186	0.95082
					18.0636	0.957	0.97198	0.94764
					18.1291	0.948	0.9717	0.94373
					18.1917	0.936	0.97122	0.93991
					18.2548	0.938	0.97072	0.939
					18.3184	0.951	0.97023	0.94218
					18.3857	0.953	0.9697	0.947
					18.4502	0.937	0.96912	0.94764
					18.5151	0.924	0.96851	0.94336
					18.5839	0.936	0.9679	0.93818
					18.6498	0.947	0.96735	0.93491
					18.7161	0.945	0.9668	0.93436
					18.7829	0.936	0.96614	0.93745
					18.8537	0.925	0.96524	0.94255
					18.9215	0.907	0.96403	0.94409
					18.9898	0.894	0.9625	0.93855
					19.0621	0.909	0.96073	0.93073
					19.1314	0.936	0.95886	0.926
					19.2012	0.951	0.95697	0.92418
					19.2715	0.958	0.95515	0.92273
					19.3461	0.968	0.95355	0.91936
					19.4175	0.98	0.95227	0.91445
					19.4894	0.988	0.95144	0.90982
					19.5656	0.978	0.95116	0.90636
					19.6386	0.92	0.95152	0.90382
					19.7122	0.828	0.95252	0.90318
					19.7863	0.825	0.95416	0.90736
					19.8649	0.884	0.95637	0.91536
					19.9402	0.916	0.95901	0.92255
					20.016	0.91	0.96189	0.92882
					20.0965	0.903	0.96471	0.93509
					20.1735	0.929	0.96704	0.93745
					20.2511	0.972	0.96852	0.93636
					20.3335	0.989	0.9689	0.94564
					20.4123	0.972	0.96801	0.95264
					20.4918	0.921	0.96576	0.95782
					20.5719	0.878	0.96227	0.96255
					20.6569	0.866	0.95774	0.95945
					20.7383	0.856	0.9524	0.94782
					20.8203	0.905	0.94663	0.93391
					20.9074	0.993	0.94101	0.92218
					20.9908	1	0.9362	0.91627
					21.0748	0.996	0.93263	0.91927
					21.1595	0.918	0.9305	0.92445
					21.2495	0.824	0.9298	0.91155
					21.3356	0.879	0.93028	0.89418
					21.4225	0.959	0.93148	0.88018
					21.5146	0.99	0.93295	0.86991
					21.6029	0.993	0.93433	0.86482
					21.692	0.985	0.93532	0.85918
					21.7817	0.941	0.93558	0.85
					21.8771	0.847	0.93482	0.84636
					21.9684	0.807	0.93294	0.85455
					22.0604	0.845	0.9301	0.86164
					22.1582	0.91	0.92657	0.87045
					22.2519	0.947	0.92277	0.88418
					22.3464	0.944	0.91921	0.889
					22.4416	0.918	0.91619	0.88445
					22.5428	0.876	0.91337	0.88845
					22.6398	0.805	0.91027	0.90045
					22.7376	0.715	0.90671	0.91964
					22.8415	0.67	0.90264	0.942
					22.941	0.747	0.89804	0.95218
					23.0415	0.897	0.89302	0.94345
					23.1428	0.964	0.88759	0.92964
					23.2504	0.957	0.88159	0.90127
					23.3536	0.927	0.8749	0.853
					23.4577	0.908	0.8678	0.82118
					23.5682	0.86	0.86097	0.81691
					23.6742	0.747	0.85564	0.81191
					23.7812	0.622	0.85268	0.801
					23.8892	0.573	0.85228	0.78527
					24.0038	0.599	0.85477	0.76791
					24.1138	0.67	0.85912	0.75573
					24.2248	0.785	0.86444	0.74936
					24.3427	0.888	0.87185	0.74755
					24.4559	0.91	0.88346	0.75736
					24.57	0.841	0.90141	0.81722
					24.6853	0.707	0.9169	0.81943
					24.8077	0.71	0.9332	0.8086
					24.9252	0.975	0.95507	0.81567
					25.0438	1	1	0.796

## Sheet: Fig. 2b
Emissivity	Apparent Temperature (°C)
0.366	29.34
0.41111	31.05
0.41481	30.43
0.54035	31.06
0.58013	31.08
0.63752	33.09
0.72808	36.02
0.873	37.6

## Sheet: Fig. 2d
Emissivity	Apparent Temperature (°C)
0.48947	34.7
0.50183	34.9
0.53874	35.1
0.64595	35.1
0.71959	36
0.81697	37.5
0.89767	40.1
0.90542	40.7

## Sheet: Fig. 2e
Time (s)	Voltage (V)		Time (s)	Time (s)	Voltage (V)
0.04	-2.49874		0.005	36.5797
0.09	-2.49874		0.048	38.5785
0.14	-2.49904		0.09	39.2736
0.19	-2.49843		0.133	39.5469
0.24	-2.49843		0.176	39.6621
0.29	-2.49874		0.22	39.7832
0.34	-2.49812		0.264	39.88
0.39	-2.49843		0.307	40.013
0.44	-2.49874		0.35	40.1096
0.49	-2.49843		0.393	40.1579
0.54	-2.49874		0.436	40.2363
0.59	-2.49904		0.478	40.2725
0.64	-2.49874		0.521	40.2966
0.69	-2.49843		0.564	40.3689
0.74	-2.49904		0.607	40.405
0.79	-2.49874		0.65	40.417
0.84	-2.49874		0.693	40.4411
0.89	-2.49874		0.736	40.4592
0.94	-2.49874		0.779	40.4832
0.99	-2.49843		0.822	40.5133
1.04	-2.49874		0.865	40.5434
1.09	-2.49874		0.908	40.5494
1.14	-2.49843		0.95	40.5855
1.19	-2.49843		0.993	40.5795
1.24	-2.49843		1.036	40.5855
1.29	-2.49874		1.079	40.6276
1.34	-2.49874		1.122	40.6396
1.39	-2.49812		1.165	40.6636
1.44	-2.49812		1.208	40.6396
1.49	-2.49812		1.251	40.6516
1.54	-2.49874		1.293	40.6576
1.59	-2.49812		1.335	40.6636
1.64	-2.49874		1.377	40.6756
1.69	-2.49843		1.419	40.6816
1.74	-2.49843		1.461	40.7117
1.79	-2.49874		1.503	40.6936
1.84	-2.49874		1.545	40.7237
1.89	-2.49874		1.587	40.7177
1.94	-2.49904		1.63	40.7117
1.99	-2.49874		1.673	40.7297
2.04	-2.49874		1.715	40.7417
2.09	-2.49874		1.756	40.7297
2.14	-2.49874		1.798	40.7297
2.19	-2.49874		1.841	40.7417
2.24	-2.49843		1.883	40.7537
2.29	-2.49904		1.926	40.7717
2.34	-2.49843		1.969	40.7537
2.39	-2.49843		2.011	40.7657
2.44	-2.49874		2.054	40.7717
2.49	-2.49843		2.097	40.7657
2.54	-2.49812		2.139	40.7837
2.59	-2.49843		2.181	40.7957
2.64	-2.49874		2.224	40.7837
2.69	-2.49843		2.265	40.7957
2.74	-2.49904		2.307	40.8137
2.79	-2.49843		2.348	40.8137
2.84	-2.49874		2.39	40.8077
2.89	-2.49843		2.432	40.7897
2.94	-2.49812		2.473	40.8077
2.99	-2.49843		2.514	40.8257
3.04	-2.49874		2.555	40.8197
3.09	-2.49874		2.597	40.8137
3.14	-2.49843		2.638	40.8077
3.19	-2.49904		2.679	40.8017
3.24	-2.49843		2.72	40.8137
3.29	-2.49874		2.761	40.8197
3.34	-2.49874		2.802	40.8497
3.39	-2.49874		2.843	40.8317
3.44	-2.49843		2.884	40.8377
3.49	-2.49843		2.925	40.8437
3.54	-2.49843		2.967	40.8437
3.59	-2.49843		3.009	40.8497
3.64	-2.49843		3.051	40.8437
3.69	-2.49874		3.093	40.8377
3.74	-2.49843		3.135	40.8557
3.79	-2.49843		3.177	40.8317
3.84	-2.49904		3.219	40.8257
3.89	-2.49874		3.261	40.8197
3.94	-2.49843		3.303	40.8377
3.99	-2.49843		3.345	40.8377
4.04	-2.49874		3.387	40.8317
4.09	-2.49874		3.429	40.8377
4.14	-2.49812		3.471	40.8437
4.19	-2.49843		3.514	40.8437
4.24	-2.49874		3.556	40.8617
4.29	-2.49874		3.598	40.8317
4.34	-2.49874		3.64	40.8317
4.39	-2.49874		3.682	40.8557
4.44	-2.49843		3.724	40.8557
4.49	-2.49874		3.766	40.8437
4.54	-2.49874		3.808	40.8497
4.59	-2.49843		3.85	40.8377
4.64	-2.49843		3.892	40.8317
4.69	-2.49874		3.934	40.8377
4.74	-2.49904		3.976	40.8437
4.79	-2.49874		4.018	40.8497
4.84	-2.49812		4.06	40.8557
4.89	-2.49874		4.103	40.8557
4.94	-2.49843		4.146	40.8557
4.99	-2.49904		4.188	40.8557
5.04	-2.49843		4.231	40.8557
5.09	-2.49843		4.273	40.8557
5.14	-2.49874		4.316	40.8497
5.19	-2.49874		4.359	40.8437
5.24	-2.49843		4.401	40.8437
5.29	-2.49874		4.443	40.8497
5.34	-2.49874		4.486	40.8377
5.39	-2.49874		4.529	40.8557
5.44	-2.49843		4.571	40.8677
5.49	-2.49812		4.613	40.8377
5.54	-2.49843		4.656	40.8377
5.59	-2.49874		4.699	40.8557
5.64	-2.49874		4.743	40.8497
5.69	-2.49843		4.787	40.8557
5.74	-2.49812		4.832	40.8437
5.79	-2.49843		4.877	40.8617
5.84	-2.49843		4.922	40.8677
5.89	-2.49874		4.967	40.8557
5.94	-2.49874		5.011	40.8617
5.99	-2.49874		5.056	40.8677
6.04	-2.49843		5.1	40.8677
6.09	-2.49843		5.144	40.8677
6.14	-2.49843		5.188	40.8677
6.19	-2.49874		5.232	40.8677
6.24	-2.49843		5.277	40.8557
6.29	-2.49843		5.322	40.8617
6.34	-2.49843		5.366	40.8617
6.39	-2.49904		5.411	40.8617
6.44	-2.49843		5.455	40.8557
6.49	-2.49874		5.498	40.8617
6.54	-2.49843		5.54	40.8677
6.59	-2.49843		5.583	40.8617
6.64	-2.49843		5.626	40.8677
6.69	-2.49843		5.669	40.8677
6.74	-2.49874		5.712	40.8617
6.79	-2.49874		5.756	40.8797
6.84	-2.49843		5.799	40.8677
6.89	-2.49843		5.843	40.8677
6.94	-2.49874		5.888	40.8677
6.99	-2.49843		5.933	40.8677
7.04	-2.49843		5.977	40.8617
7.09	-2.49874		6.021	40.8617
7.14	-2.49904		6.065	40.8677
7.19	-2.49874		6.109	40.8677
7.24	-2.49874		6.152	40.8677
7.29	-2.49843		6.195	40.8797
7.34	-2.49843		6.239	40.8677
7.39	-2.49874		6.283	40.8617
7.44	-2.49843		6.327	40.8617
7.49	-2.49843		6.37	40.8557
7.54	-2.49843		6.413	40.8677
7.59	-2.49874		6.456	40.8677
7.64	-2.49874		6.498	40.8617
7.69	-2.49904		6.54	40.8617
7.74	-2.49874		6.582	40.8617
7.79	-2.49843		6.624	40.8677
7.84	-2.49874		6.667	40.8617
7.89	-2.49874		6.709	40.8557
7.94	-2.49843		6.751	40.8497
7.99	-2.49904		6.793	40.8497
8.04	-2.49843		6.836	40.8497
8.09	-2.49874		6.878	40.8497
8.14	-2.49843		6.92	40.8557
8.19	-2.49904		6.961	40.8437
8.24	-2.49843		7.002	40.8437
8.29	-2.49874		7.044	40.8557
8.34	-2.49874		7.086	40.8377
8.39	-2.49843		7.128	40.8617
8.44	-2.49843		7.171	40.8377
8.49	-2.49874		7.214	40.8437
8.54	-2.49812		7.257	40.8377
8.59	-2.49843		7.3	40.8497
8.64	-2.49874		7.343	40.8557
8.69	-2.49843		7.385	40.8377
8.74	-2.49874		7.428	40.8497
8.79	-2.49874		7.47	40.8497
8.84	-2.49843		7.511	40.8377
8.89	-2.49874		7.553	40.8437
8.94	-2.49843		7.595	40.8437
8.99	-2.49843		7.637	40.8377
9.04	-2.49874		7.68	40.8377
9.09	-2.49874		7.722	40.8437
9.14	-2.49843		7.764	40.8377
9.19	-2.49874		7.806	40.8497
9.24	-2.49904		7.847	40.8377
9.29	-2.49843		7.888	40.8317
9.34	-2.49843		7.929	40.8317
9.39	-2.49874		7.969	40.8257
9.44	-2.49812		8.009	40.8317
9.49	-2.49874		8.05	40.8257
9.54	-2.49874		8.091	40.8257
9.59	-2.49843		8.132	40.8257
9.64	-2.49812		8.173	40.8257
9.69	-2.49874		8.215	40.8257
9.74	-2.49874		8.256	40.8317
9.79	-2.49874		8.297	40.8317
9.84	-2.49874		8.339	40.8317
9.89	-2.49904		8.381	40.8317
9.94	-2.49874		8.422	40.8317
9.99	-2.49874		8.464	40.8377
10.04	2.49812		8.507	40.8257
10.09	2.49782		8.551	40.8317
10.14	2.49812		8.595	40.8257
10.19	2.49843		8.64	40.8317
10.24	2.49874		8.684	40.8317
10.29	2.49843		8.729	40.8377
10.34	2.49843		8.775	40.8317
10.39	2.49812		8.821	40.8317
10.44	2.49874		8.867	40.8317
10.49	2.49843		8.913	40.8317
10.54	2.49843		8.959	40.8497
10.59	2.49843		9.006	40.8377
10.64	2.49812		9.053	40.8257
10.69	2.49812		9.1	40.8317
10.74	2.49812		9.147	40.8317
10.79	2.49843		9.195	40.8257
10.84	2.49843		9.242	40.8257
10.89	2.49812		9.289	40.8377
10.94	2.49843		9.335	40.8377
10.99	2.49843		9.381	40.8377
11.04	2.49843		9.427	40.8317
11.09	2.49843		9.473	40.8257
11.14	2.49843		9.519	40.8197
11.19	2.49812		9.565	40.8257
11.24	2.49843		9.61	40.8257
11.29	2.49812		9.656	40.8257
11.34	2.49812		9.701	40.8137
11.39	2.49812		9.746	40.8137
11.44	2.49874		9.791	40.8257
11.49	2.49843		9.835	40.8257
11.54	2.49843		9.88	40.8257
11.59	2.49843		9.925	40.8257
11.64	2.49812		9.97	40.8377
11.69	2.49904		10.016	40.8197
11.74	2.49874		10.062	39.1155
11.79	2.49843		10.109	37.9653
11.84	2.49843		10.156	36.7786
11.89	2.49843		10.203	36.6605
11.94	2.49843		10.25	36.5299
11.99	2.49812		10.297	36.399
12.04	2.49843		10.344	36.318
12.09	2.49843		10.391	36.2618
12.14	2.49843		10.438	36.2556
12.19	2.49874		10.485	36.2181
12.24	2.49843		10.532	36.1931
12.29	2.49843		10.579	36.1682
12.34	2.49782		10.626	36.1432
12.39	2.49782		10.673	36.1307
12.44	2.49843		10.72	36.1057
12.49	2.49843		10.767	36.0932
12.54	2.49812		10.813	36.0807
12.59	2.49874		10.858	36.0432
12.64	2.49843		10.905	36.0369
12.69	2.49812		10.952	36.0182
12.74	2.49812		10.999	36.0057
12.79	2.49843		11.045	36.0057
12.84	2.49812		11.091	35.9806
12.89	2.49812		11.137	35.9681
12.94	2.49874		11.184	35.9618
12.99	2.49843		11.231	35.9681
13.04	2.49843		11.278	35.9493
13.09	2.49843		11.325	35.9368
13.14	2.49904		11.371	35.9306
13.19	2.49843		11.418	35.9243
13.24	2.49812		11.464	35.9118
13.29	2.49812		11.511	35.9118
13.34	2.49812		11.558	35.9055
13.39	2.49843		11.605	35.8993
13.44	2.49812		11.651	35.893
13.49	2.49843		11.697	35.9055
13.54	2.49812		11.742	35.893
13.59	2.49843		11.787	35.8805
13.64	2.49843		11.832	35.868
13.69	2.49843		11.878	35.868
13.74	2.49843		11.923	35.8742
13.79	2.49874		11.968	35.8805
13.84	2.49843		12.013	35.8742
13.89	2.49812		12.058	35.8492
13.94	2.49874		12.102	35.8617
13.99	2.49843		12.146	35.8492
14.04	2.49782		12.19	35.8617
14.09	2.49843		12.234	35.8554
14.14	2.49812		12.278	35.8554
14.19	2.49782		12.322	35.8492
14.24	2.49812		12.366	35.8429
14.29	2.49843		12.453	35.8366
14.34	2.49874		12.497	35.8304
14.39	2.49812		12.542	35.8304
14.44	2.49874		12.586	35.8178
14.49	2.49812		12.631	35.8178
14.54	2.49843		12.675	35.8116
14.59	2.49874		12.719	35.8241
14.64	2.49843		12.762	35.8116
14.69	2.49812		12.806	35.8053
14.74	2.49812		12.85	35.8241
14.79	2.49812		12.894	35.8304
14.84	2.49843		12.938	35.8241
14.89	2.49812		12.982	35.8241
14.94	2.49843		13.026	35.8116
14.99	2.49812		13.07	35.8178
15.04	2.49843		13.114	35.8304
15.09	2.49874		13.159	35.8116
15.14	2.49812		13.204	35.8053
15.19	2.49843		13.249	35.8053
15.24	2.49843		13.294	35.8053
15.29	2.49843		13.338	35.8053
15.34	2.49874		13.383	35.7991
15.39	2.49812		13.428	35.7991
15.44	2.49843		13.472	35.7991
15.49	2.49843		13.517	35.7865
15.54	2.49843		13.562	35.7991
15.59	2.49812		13.607	35.7928
15.64	2.49812		13.653	35.7928
15.69	2.49874		13.699	35.7928
15.74	2.49843		13.745	35.7991
15.79	2.49843		13.79	35.8178
15.84	2.49874		13.836	35.7991
15.89	2.49812		13.882	35.7865
15.94	2.49874		13.928	35.7865
15.99	2.49874		13.974	35.7865
16.04	2.49843		14.02	35.7803
16.09	2.49812		14.066	35.7803
16.14	2.49843		14.111	35.7803
16.19	2.49843		14.156	35.774
16.24	2.49843		14.202	35.774
16.29	2.49843		14.248	35.7552
16.34	2.49782		14.293	35.7614
16.39	2.49812		14.338	35.7614
16.44	2.49812		14.383	35.7614
16.49	2.49874		14.427	35.7614
16.54	2.49812		14.47	35.7552
16.59	2.49843		14.513	35.7552
16.64	2.49843		14.556	35.7552
16.69	2.49843		14.599	35.7489
16.74	2.49812		14.642	35.7489
16.79	2.49843		14.686	35.7489
16.84	2.49812		14.73	35.7489
16.89	2.49843		14.774	35.7426
16.94	2.49843		14.82	35.7301
16.99	2.49812		14.865	35.7238
17.04	2.49904		14.911	35.7238
17.09	2.49874		14.957	35.7301
17.14	2.49843		15.004	35.7238
17.19	2.49812		15.05	35.7176
17.24	2.49874		15.097	35.7301
17.29	2.49843		15.143	35.7364
17.34	2.49843		15.19	35.7113
17.39	2.49843		15.237	35.7176
17.44	2.49843		15.285	35.7113
17.49	2.49812		15.333	35.7113
17.54	2.49843		15.38	35.705
17.59	2.49843		15.426	35.705
17.64	2.49843		15.472	35.6987
17.69	2.49843		15.518	35.7176
17.74	2.49843		15.564	35.7113
17.79	2.49843		15.61	35.7113
17.84	2.49843		15.655	35.705
17.89	2.49874		15.701	35.705
17.94	2.49812		15.747	35.705
17.99	2.49843		15.792	35.705
18.04	2.49874		15.837	35.705
18.09	2.49812		15.881	35.705
18.14	2.49782		15.925	35.6987
18.19	2.49874		15.97	35.705
18.24	2.49782		16.014	35.6987
18.29	2.49812		16.058	35.7301
18.34	2.49874		16.102	35.7238
18.39	2.49843		16.146	35.6987
18.44	2.49843		16.19	35.7113
18.49	2.49843		16.234	35.6987
18.54	2.49843		16.277	35.6862
18.59	2.49843		16.321	35.6925
18.64	2.49843		16.365	35.6987
18.69	2.49812		16.408	35.6862
18.74	2.49843		16.45	35.6925
18.79	2.49812		16.493	35.6987
18.84	2.49843		16.537	35.705
18.89	2.49874		16.581	35.6925
18.94	2.49874		16.625	35.6799
18.99	2.49782		16.669	35.6862
19.04	2.49843		16.713	35.6674
19.09	2.49843		16.756	35.6611
19.14	2.49812		16.8	35.6548
19.19	2.49843		16.843	35.6486
19.24	2.49782		16.887	35.6674
19.29	2.49874		16.931	35.6737
19.34	2.49843		16.976	35.6674
19.39	2.49843		17.019	35.6611
19.44	2.49843		17.062	35.6674
19.49	2.49843		17.105	35.6611
19.54	2.49874		17.149	35.6611
19.59	2.49843		17.193	35.6423
19.64	2.49843		17.237	35.6674
19.69	2.49812		17.281	35.6737
19.74	2.49812		17.324	35.6548
19.79	2.49874		17.367	35.6548
19.84	2.49874		17.41	35.6548
19.89	2.49843		17.454	35.6486
19.94	2.49843		17.498	35.6674
19.99	2.49904		17.542	35.6548
20.04	-2.49874		17.586	35.6486
20.09	-2.49874		17.629	35.6423
20.14	-2.49843		17.672	35.6297
20.19	-2.49874		17.715	35.6486
20.24	-2.49874		17.759	35.636
20.29	-2.49904		17.804	35.6548
20.34	-2.49843		17.849	35.636
20.39	-2.49874		17.894	35.6548
20.44	-2.49874		17.939	35.6486
20.49	-2.49843		17.983	35.6611
20.54	-2.49843		18.029	35.6611
20.59	-2.49874		18.075	35.6423
20.64	-2.49843		18.12	35.6423
20.69	-2.49874		18.165	35.6423
20.74	-2.49874		18.21	35.6423
20.79	-2.49874		18.255	35.636
20.84	-2.49874		18.3	35.6486
20.89	-2.49904		18.345	35.636
20.94	-2.49843		18.391	35.636
20.99	-2.49874		18.435	35.6234
21.04	-2.49874		18.479	35.6234
21.09	-2.49904		18.523	35.6234
21.14	-2.49874		18.567	35.6234
21.19	-2.49874		18.611	35.6423
21.24	-2.49843		18.655	35.6234
21.29	-2.49874		18.698	35.6297
21.34	-2.49874		18.742	35.6297
21.39	-2.49874		18.785	35.6234
21.44	-2.49904		18.829	35.6234
21.49	-2.49843		18.872	35.6297
21.54	-2.49874		18.915	35.636
21.59	-2.49874		18.958	35.6297
21.64	-2.49874		19	35.636
21.69	-2.49843		19.042	35.636
21.74	-2.49843		19.085	35.6234
21.79	-2.49904		19.128	35.636
21.84	-2.49874		19.172	35.636
21.89	-2.49904		19.216	35.6423
21.94	-2.49843		19.26	35.6297
21.99	-2.49843		19.303	35.636
22.04	-2.49843		19.346	35.6172
22.09	-2.49874		19.389	35.6297
22.14	-2.49843		19.432	35.6297
22.19	-2.49843		19.474	35.6172
22.24	-2.49843		19.516	35.6234
22.29	-2.49904		19.559	35.6109
22.34	-2.49874		19.602	35.6297
22.39	-2.49904		19.645	35.6297
22.44	-2.49874		19.689	35.6109
22.49	-2.49904		19.733	35.6297
22.54	-2.49874		19.776	35.6172
22.59	-2.49904		19.82	35.6172
22.64	-2.49843		19.863	35.6234
22.69	-2.49935		19.906	35.5984
22.74	-2.49843		19.949	35.5984
22.79	-2.49874		19.992	35.6046
22.84	-2.49874		20.036	35.6172
22.89	-2.49843		20.08	35.9243
22.94	-2.49874		20.126	39.1155
22.99	-2.49904		20.172	39.5893
23.04	-2.49843		20.219	39.6196
23.09	-2.49843		20.266	39.7832
23.14	-2.49843		20.313	39.9707
23.19	-2.49843		20.359	40.1398
23.24	-2.49843		20.406	40.2061
23.29	-2.49904		20.452	40.2785
23.34	-2.49843		20.497	40.3508
23.39	-2.49874		20.544	40.411
23.44	-2.49874		20.59	40.4532
23.49	-2.49904		20.636	40.4532
23.54	-2.49843		20.682	40.5073
23.59	-2.49904		20.728	40.5254
23.64	-2.49843		20.774	40.5614
23.69	-2.49812		20.82	40.6035
23.74	-2.49874		20.865	40.6516
23.79	-2.49843		20.91	40.6576
23.84	-2.49812		20.998	40.6997
23.89	-2.49874		21.042	40.7057
23.94	-2.49843		21.086	40.7117
23.99	-2.49904		21.13	40.7357
24.04	-2.49843		21.174	40.7477
24.09	-2.49874		21.218	40.7717
24.14	-2.49874		21.262	40.7717
24.19	-2.49843		21.306	40.7897
24.24	-2.49874		21.351	40.7897
24.29	-2.49904		21.396	40.7897
24.34	-2.49843		21.44	40.8137
24.39	-2.49843		21.483	40.8137
24.44	-2.49843		21.526	40.8377
24.49	-2.49843		21.569	40.8197
24.54	-2.49874		21.612	40.8137
24.59	-2.49843		21.655	40.8197
24.64	-2.49843		21.698	40.8497
24.69	-2.49874		21.741	40.8377
24.74	-2.49935		21.784	40.8377
24.79	-2.49843		21.826	40.8497
24.84	-2.49843		21.868	40.8497
24.89	-2.49874		21.91	40.8437
24.94	-2.49843		21.952	40.8677
24.99	-2.49874		21.993	40.8617
25.04	-2.49874		22.034	40.8557
25.09	-2.49843		22.075	40.8737
25.14	-2.49874		22.116	40.8737
25.19	-2.49874		22.157	40.8917
25.24	-2.49904		22.198	40.8677
25.29	-2.49843		22.239	40.8677
25.34	-2.49874		22.279	40.8797
25.39	-2.49874		22.32	40.8797
25.44	-2.49874		22.361	40.8797
25.49	-2.49874		22.401	40.8857
25.54	-2.49874		22.442	40.9037
25.59	-2.49874		22.484	40.8797
25.64	-2.49874		22.526	40.9037
25.69	-2.49843		22.568	40.8857
25.74	-2.49843		22.609	40.8917
25.79	-2.49843		22.651	40.8857
25.84	-2.49874		22.693	40.8857
25.89	-2.49843		22.735	40.8857
25.94	-2.49812		22.777	40.9397
25.99	-2.49843		22.82	40.9337
26.04	-2.49874		22.863	40.9516
26.09	-2.49874		22.906	40.9397
26.14	-2.49874		22.95	40.9636
26.19	-2.49843		22.994	40.9457
26.24	-2.49874		23.038	40.9397
26.29	-2.49874		23.082	40.9457
26.34	-2.49874		23.125	40.9516
26.39	-2.49843		23.168	40.9576
26.44	-2.49874		23.21	40.9576
26.49	-2.49812		23.252	40.9457
26.54	-2.49874		23.295	40.9457
26.59	-2.49874		23.338	40.9696
26.64	-2.49874		23.381	40.9576
26.69	-2.49843		23.424	40.9397
26.74	-2.49874		23.466	40.9457
26.79	-2.49874		23.508	40.9457
26.84	-2.49843		23.55	40.9516
26.89	-2.49843		23.591	40.9576
26.94	-2.49843		23.633	40.9636
26.99	-2.49843		23.674	40.9576
27.04	-2.49843		23.714	40.9696
27.09	-2.49904		23.755	40.9516
27.14	-2.49904		23.796	40.9576
27.19	-2.49904		23.838	40.9576
27.24	-2.49904		23.88	40.9636
27.29	-2.49874		23.922	40.9576
27.34	-2.49843		23.964	40.9696
27.39	-2.49904		24.006	40.9576
27.44	-2.49874		24.047	40.9576
27.49	-2.49874		24.089	40.9576
27.54	-2.49874		24.13	40.9696
27.59	-2.49874		24.171	40.9696
27.64	-2.49904		24.213	40.9636
27.69	-2.49904		24.256	40.9696
27.74	-2.49874		24.299	40.9696
27.79	-2.49874		24.341	40.9696
27.84	-2.49843		24.384	40.9576
27.89	-2.49874		24.427	40.9636
27.94	-2.49843		24.469	40.9576
27.99	-2.49874		24.511	40.9636
28.04	-2.49874		24.554	40.9756
28.09	-2.49843		24.596	40.9576
28.14	-2.49843		24.638	40.9576
28.19	-2.49843		24.679	40.9636
28.24	-2.49904		24.721	40.9516
28.29	-2.49843		24.763	40.9457
28.34	-2.49935		24.847	40.9756
28.39	-2.49874		24.889	40.9696
28.44	-2.49874		24.93	40.9636
28.49	-2.49874		24.971	40.9756
28.54	-2.49874		25.013	40.9576
28.59	-2.49874		25.055	40.9756
28.64	-2.49874		25.137	40.9816
28.69	-2.49874		25.178	40.9816
28.74	-2.49874		25.218	40.9816
28.79	-2.49874		25.259	40.9756
28.84	-2.49843		25.3	40.9756
28.89	-2.49874		25.342	40.9636
28.94	-2.49843		25.384	40.9576
28.99	-2.49874		25.425	40.9636
29.04	-2.49874		25.466	40.9636
29.09	-2.49843		25.507	40.9696
29.14	-2.49904		25.547	40.9636
29.19	-2.49812		25.588	40.9756
29.24	-2.49843		25.629	40.9756
29.29	-2.49874		25.67	40.9696
29.34	-2.49843		25.711	40.9756
29.39	-2.49874		25.751	40.9756
29.44	-2.49843		25.793	40.9696
29.49	-2.49874		25.835	40.9696
29.54	-2.49843		25.878	40.9756
29.59	-2.49874		25.921	40.9876
29.64	-2.49843		25.963	40.9756
29.69	-2.49843		26.005	40.9696
29.74	-2.49904		26.047	40.9696
29.79	-2.49874		26.089	40.9756
29.84	-2.49874		26.131	40.9696
29.89	-2.49843		26.173	40.9696
29.94	-2.49812		26.216	40.9756
29.99	-2.49843		26.258	40.9756
30.04	2.49812		26.301	40.9756
30.09	2.49812		26.344	40.9756
30.14	2.49843		26.387	40.9816
30.19	2.49843		26.43	40.9696
30.24	2.49782		26.472	40.9636
30.29	2.49843		26.514	40.9756
30.34	2.49812		26.556	40.9696
30.39	2.49843		26.597	40.9876
30.44	2.49843		26.638	40.9636
30.49	2.49812		26.68	40.9576
30.54	2.49874		26.722	40.9516
30.59	2.49812		26.764	40.9516
30.64	2.49812		26.806	40.9516
30.69	2.49782		26.848	40.9576
30.74	2.49812		26.89	40.9576
30.79	2.49874		26.932	40.9636
30.84	2.49874		26.974	40.9576
30.89	2.49843		27.015	40.9516
30.94	2.49843		27.056	40.9516
30.99	2.49843		27.098	40.9576
31.04	2.49812		27.182	40.9576
31.09	2.49843		27.224	40.9516
31.14	2.49843		27.266	40.9636
31.19	2.49812		27.308	40.9576
31.24	2.49812		27.35	40.9516
31.29	2.49843		27.391	40.9457
31.34	2.49843		27.433	40.9516
31.39	2.49843		27.476	40.9397
31.44	2.49843		27.519	40.9457
31.49	2.49843		27.562	40.9516
31.54	2.49874		27.605	40.9516
31.59	2.49812		27.648	40.9457
31.64	2.49843		27.691	40.9457
31.69	2.49843		27.734	40.9516
31.74	2.49812		27.776	40.9516
31.79	2.49812		27.819	40.9516
31.84	2.49782		27.862	40.9576
31.89	2.49843		27.905	40.9576
31.94	2.49843		27.949	40.9576
31.99	2.49812		27.992	40.9576
32.04	2.49812		28.035	40.9516
32.09	2.49874		28.079	40.9576
32.14	2.49843		28.123	40.9516
32.19	2.49843		28.166	40.9397
32.24	2.49904		28.209	40.9397
32.29	2.49812		28.252	40.9397
32.34	2.49843		28.294	40.9457
32.39	2.49812		28.337	40.9576
32.44	2.49874		28.38	40.9516
32.49	2.49874		28.422	40.9277
32.54	2.49843		28.465	40.9397
32.59	2.49843		28.508	40.9457
32.64	2.49843		28.551	40.9576
32.69	2.49812		28.594	40.9576
32.74	2.49812		28.636	40.9516
32.79	2.49812		28.679	40.9457
32.84	2.49843		28.722	40.9516
32.89	2.49812		28.765	40.9516
32.94	2.49843		28.808	40.9576
32.99	2.49843		28.851	40.9516
33.04	2.49843		28.896	40.9576
33.09	2.49874		28.941	40.9457
33.14	2.49812		28.986	40.9457
33.19	2.49812		29.032	40.9457
33.24	2.49812		29.078	40.9397
33.29	2.49874		29.124	40.9516
33.34	2.49812		29.17	40.9516
33.39	2.49843		29.216	40.9457
33.44	2.49843		29.262	40.9337
33.49	2.49812		29.308	40.9457
33.54	2.49874		29.354	40.9457
33.59	2.49843		29.401	40.9457
33.64	2.49843		29.447	40.9397
33.69	2.49843		29.493	40.9457
33.74	2.49874		29.539	40.9516
33.79	2.49843		29.585	40.9337
33.84	2.49812		29.63	40.9397
33.89	2.49843		29.675	40.9457
33.94	2.49843		29.72	40.9397
33.99	2.49843		29.764	40.9397
34.04	2.49812		29.808	40.9397
34.09	2.49812		29.852	40.9397
34.14	2.49812		29.896	40.9277
34.19	2.49843		29.941	40.9457
34.24	2.49812		29.986	40.9337
34.29	2.49812		30.03	40.9397
34.34	2.49874		30.075	40.9337
34.39	2.49843		30.118	40.9337
34.44	2.49843		30.162	38.7069
34.49	2.49812		30.206	37.6512
34.54	2.49843		30.251	37.0393
34.59	2.49904		30.296	36.8345
34.64	2.49812		30.342	36.617
34.69	2.49782		30.388	36.4987
34.74	2.49843		30.433	36.4427
34.79	2.49812		30.48	36.399
34.84	2.49843		30.527	36.3367
34.89	2.49843		30.574	36.318
34.94	2.49843		30.622	36.2993
34.99	2.49812		30.669	36.2493
35.04	2.49812		30.716	36.2244
35.09	2.49812		30.763	36.1994
35.14	2.49874		30.811	36.1869
35.19	2.49874		30.859	36.1557
35.24	2.49812		30.908	36.1494
35.29	2.49812		30.956	36.1307
35.34	2.49812		31.003	36.1057
35.39	2.49782		31.05	36.0994
35.44	2.49812		31.095	36.0932
35.49	2.49812		31.141	36.0807
35.54	2.49843		31.186	36.1057
35.59	2.49812		31.23	36.0807
35.64	2.49782		31.275	36.0494
35.69	2.49874		31.32	36.0494
35.74	2.49812		31.365	36.0494
35.79	2.49843		31.41	36.0369
35.84	2.49843		31.454	36.0307
35.89	2.49874		31.498	36.0182
35.94	2.49843		31.542	36.0244
35.99	2.49843		31.586	36.0119
36.04	2.49782		31.629	36.0057
36.09	2.49843		31.673	35.9994
36.14	2.49812		31.718	35.9931
36.19	2.49812		31.763	35.9931
36.24	2.49843		31.808	35.9806
36.29	2.49812		31.854	35.9994
36.34	2.49843		31.9	35.9681
36.39	2.49812		31.946	35.9681
36.44	2.49812		31.992	35.9618
36.49	2.49843		32.038	35.9556
36.54	2.49812		32.083	35.9618
36.59	2.49782		32.129	35.9306
36.64	2.49843		32.176	35.9556
36.69	2.49812		32.223	35.9243
36.74	2.49812		32.27	35.9243
36.79	2.49843		32.317	35.9368
36.84	2.49812		32.364	35.9243
36.89	2.49812		32.41	35.9181
36.94	2.49874		32.456	35.9306
36.99	2.49843		32.502	35.9243
37.04	2.49812		32.548	35.9243
37.09	2.49782		32.594	35.8993
37.14	2.49812		32.641	35.9055
37.19	2.49782		32.688	35.9055
37.24	2.49843		32.734	35.9118
37.29	2.49812		32.781	35.8867
37.34	2.49782		32.828	35.8867
37.39	2.49843		32.874	35.8993
37.44	2.49812		32.921	35.8867
37.49	2.49843		32.967	35.8742
37.54	2.49843		33.014	35.8805
37.59	2.49843		33.061	35.8867
37.64	2.49812		33.107	35.8805
37.69	2.49812		33.153	35.8805
37.74	2.49874		33.199	35.8742
37.79	2.49812		33.246	35.8742
37.84	2.49843		33.293	35.8554
37.89	2.49812		33.34	35.8617
37.94	2.49874		33.386	35.868
37.99	2.49812		33.431	35.8492
38.04	2.49843		33.476	35.8617
38.09	2.49812		33.52	35.8617
38.14	2.49812		33.564	35.8617
38.19	2.49874		33.609	35.868
38.24	2.49843		33.653	35.8554
38.29	2.49812		33.698	35.8429
38.34	2.49812		33.742	35.8304
38.39	2.49812		33.785	35.8241
38.44	2.49782		33.829	35.8492
38.49	2.49874		33.874	35.8492
38.54	2.49874		33.918	35.8429
38.59	2.49843		33.962	35.8429
38.64	2.49843		34.006	35.8304
38.69	2.49812		34.05	35.8241
38.74	2.49812		34.094	35.8241
38.79	2.49812		34.138	35.8429
38.84	2.49843		34.183	35.8178
38.89	2.49812		34.229	35.8053
38.94	2.49843		34.275	35.8178
38.99	2.49843		34.321	35.8116
39.04	2.49812		34.366	35.8304
39.09	2.49843		34.412	35.8241
39.14	2.49812		34.457	35.8304
39.19	2.49782		34.503	35.8304
39.24	2.49812		34.549	35.8178
39.29	2.49874		34.595	35.8178
39.34	2.49812		34.641	35.8178
39.39	2.49874		34.687	35.8053
39.44	2.49874		34.732	35.8178
39.49	2.49874		34.776	35.8178
39.54	2.49904		34.821	35.8116
39.59	2.49812		34.866	35.7928
39.64	2.49812		34.911	35.7991
39.69	2.49782		34.955	35.7865
39.74	2.49843		35	35.7928
39.79	2.49843		35.045	35.774
39.84	2.49812		35.09	35.7614
39.89	2.49843		35.134	35.774
39.94	2.49782		35.178	35.7614
39.99	2.49843		35.222	35.7614
40.04	-2.49812		35.266	35.7614
40.09	-2.49874		35.31	35.7426
40.14	-2.49843		35.354	35.7426
40.19	-2.49843		35.398	35.7552
40.24	-2.49843		35.443	35.7426
40.29	-2.49874		35.488	35.7489
40.34	-2.49843		35.533	35.7552
40.39	-2.49904		35.578	35.7489
40.44	-2.49874		35.623	35.7552
40.49	-2.49874		35.669	35.7426
40.54	-2.49874		35.715	35.7552
40.59	-2.49843		35.76	35.7489
40.64	-2.49843		35.804	35.7364
40.69	-2.49843		35.849	35.7426
40.74	-2.49812		35.895	35.7426
40.79	-2.49843		35.94	35.7364
40.84	-2.49843		35.986	35.7364
40.89	-2.49874		36.033	35.7426
40.94	-2.49874		36.08	35.7426
40.99	-2.49874		36.127	35.7426
41.04	-2.49874		36.173	35.7489
41.09	-2.49874		36.22	35.7489
41.14	-2.49874		36.267	35.7301
41.19	-2.49904		36.314	35.7426
41.24	-2.49843		36.361	35.7426
41.29	-2.49874		36.407	35.7426
41.34	-2.49874		36.453	35.7426
41.39	-2.49843		36.5	35.7113
41.44	-2.49935		36.547	35.7301
41.49	-2.49843		36.595	35.7364
41.54	-2.49843		36.643	35.7238
41.59	-2.49843		36.691	35.7113
41.64	-2.49843		36.738	35.7176
41.69	-2.49843		36.786	35.705
41.74	-2.49904		36.832	35.7113
41.79	-2.49874		36.879	35.705
41.84	-2.49904		36.926	35.6987
41.89	-2.49843		36.973	35.7113
41.94	-2.49843		37.02	35.6925
41.99	-2.49812		37.067	35.6862
42.04	-2.49874		37.113	35.6925
42.09	-2.49812		37.159	35.6925
42.14	-2.49874		37.205	35.6925
42.19	-2.49843		37.251	35.7113
42.24	-2.49935		37.296	35.6987
42.29	-2.49874		37.342	35.6987
42.34	-2.49904		37.387	35.6987
42.39	-2.49843		37.432	35.6925
42.44	-2.49874		37.477	35.6987
42.49	-2.49904		37.522	35.705
42.54	-2.49935		37.568	35.7113
42.59	-2.49843		37.614	35.6799
42.64	-2.49874		37.66	35.705
42.69	-2.49874		37.706	35.7176
42.74	-2.49874		37.751	35.6925
42.79	-2.49874		37.795	35.6925
42.84	-2.49874		37.84	35.6862
42.89	-2.49843		37.885	35.6987
42.94	-2.49904		37.93	35.6987
42.99	-2.49904		37.975	35.6987
43.04	-2.49874		38.02	35.6862
43.09	-2.49843		38.065	35.6925
43.14	-2.49843		38.111	35.6987
43.19	-2.49843		38.157	35.6925
43.24	-2.49874		38.203	35.6987
43.29	-2.49904		38.248	35.6925
43.34	-2.49874		38.293	35.6862
43.39	-2.49874		38.338	35.6862
43.44	-2.49843		38.383	35.6799
43.49	-2.49812		38.428	35.6737
43.54	-2.49874		38.473	35.6925
43.59	-2.49874		38.52	35.6925
43.64	-2.49843		38.567	35.6925
43.69	-2.49874		38.614	35.6737
43.74	-2.49904		38.66	35.6674
43.79	-2.49874		38.707	35.6674
43.84	-2.49843		38.754	35.6674
43.89	-2.49904		38.801	35.6611
43.94	-2.49843		38.848	35.6674
43.99	-2.49843		38.895	35.6611
44.04	-2.49874		38.942	35.6737
44.09	-2.49874		38.988	35.6925
44.14	-2.49935		39.035	35.6799
44.19	-2.49904		39.081	35.6674
44.24	-2.49874		39.126	35.6674
44.29	-2.49843		39.171	35.6737
44.34	-2.49904		39.216	35.6674
44.39	-2.49843		39.26	35.6674
44.44	-2.49843		39.305	35.6737
44.49	-2.49843		39.35	35.6674
44.54	-2.49874		39.395	35.6611
44.59	-2.49904		39.44	35.6737
44.64	-2.49874		39.485	35.6674
44.69	-2.49904		39.53	35.6674
44.74	-2.49843		39.575	35.6611
44.79	-2.49904		39.62	35.6674
44.84	-2.49843		39.664	35.6611
44.89	-2.49874		39.709	35.6737
44.94	-2.49843		39.797	35.6799
44.99	-2.49874		39.841	35.6674
45.04	-2.49874		39.886	35.6674
45.09	-2.49874		39.931	35.6548
45.14	-2.49843		39.976	35.6925
45.19	-2.49874		40.02	35.6799
45.24	-2.49904		40.064	35.6799
45.29	-2.49812		40.108	35.6674
45.34	-2.49874		40.152	35.6611
45.39	-2.49874		40.195	37.4723
45.44	-2.49904		40.238	39.4923
45.49	-2.49874		40.281	39.8558
45.54	-2.49874		40.324	39.8981
45.59	-2.49843		40.367	40.0311
45.64	-2.49843		40.41	40.176
45.69	-2.49874		40.455	40.2785
45.74	-2.49874		40.5	40.3749
45.79	-2.49874		40.545	40.4291
45.84	-2.49874		40.589	40.4712
45.89	-2.49874		40.634	40.5314
45.94	-2.49904		40.678	40.5795
45.99	-2.49874		40.722	40.6276
46.04	-2.49874		40.767	40.6756
46.09	-2.49843		40.812	40.6756
46.14	-2.49874		40.857	40.6876
46.19	-2.49843		40.902	40.7297
46.24	-2.49874		40.947	40.7237
46.29	-2.49874		40.992	40.7477
46.34	-2.49874		41.037	40.7777
46.39	-2.49874		41.081	40.8017
46.44	-2.49904		41.125	40.8017
46.49	-2.49904		41.168	40.8377
46.54	-2.49843		41.211	40.8257
46.59	-2.49874		41.254	40.8377
46.64	-2.49874		41.339	40.8497
46.69	-2.49874		41.382	40.8557
46.74	-2.49874		41.425	40.8617
46.79	-2.49874		41.467	40.8797
46.84	-2.49874		41.509	40.8917
46.89	-2.49812		41.55	40.9157
46.94	-2.49843		41.592	40.9217
46.99	-2.49843		41.634	40.9217
47.04	-2.49874		41.676	40.9157
47.09	-2.49874		41.718	40.9277
47.14	-2.49874		41.761	40.9157
47.19	-2.49874		41.803	40.9397
47.24	-2.49874		41.846	40.9217
47.29	-2.49874		41.889	40.9277
47.34	-2.49874		41.931	40.9277
47.39	-2.49935		41.974	40.9516
47.44	-2.49874		42.017	40.9337
47.49	-2.49874		42.06	40.9397
47.54	-2.49874		42.102	40.9516
47.59	-2.49874		42.144	40.9576
47.64	-2.49874		42.186	40.9576
47.69	-2.49843		42.229	40.9876
47.74	-2.49904		42.271	40.9696
47.79	-2.49874		42.313	40.9636
47.84	-2.49874		42.355	40.9636
47.89	-2.49843		42.396	40.9576
47.94	-2.49843		42.437	40.9756
47.99	-2.49904		42.478	40.9516
48.04	-2.49874		42.519	40.9636
48.09	-2.49904		42.56	40.9636
48.14	-2.49874		42.601	40.9636
48.19	-2.49874		42.642	40.9636
48.24	-2.49843		42.683	40.9876
48.29	-2.49843		42.723	40.9936
48.34	-2.49874		42.764	40.9696
48.39	-2.49874		42.805	40.9756
48.44	-2.49843		42.845	40.9816
48.49	-2.49874		42.886	40.9696
48.54	-2.49874		42.927	40.9696
48.59	-2.49843		42.968	40.9696
48.64	-2.49843		43.008	40.9696
48.69	-2.49874		43.048	40.9996
48.74	-2.49874		43.089	40.9936
48.79	-2.49843		43.13	40.9876
48.84	-2.49843		43.171	40.9636
48.89	-2.49843		43.211	40.9636
48.94	-2.49843		43.252	40.9636
48.99	-2.49843		43.293	40.9756
49.04	-2.49874		43.334	40.9876
49.09	-2.49843		43.375	40.9756
49.14	-2.49904		43.417	40.9816
49.19	-2.49843		43.46	40.9756
49.24	-2.49874		43.503	40.9816
49.29	-2.49843		43.546	41.0056
49.34	-2.49843		43.589	41.0056
49.39	-2.49843		43.632	40.9876
49.44	-2.49874		43.676	40.9696
49.49	-2.49843		43.72	40.9816
49.54	-2.49874		43.763	40.9936
49.59	-2.49843		43.806	40.9816
49.64	-2.49904		43.85	40.9876
49.69	-2.49843		43.894	40.9756
49.74	-2.49843		43.938	40.9696
49.79	-2.49874		43.982	40.9816
49.84	-2.49904		44.025	40.9696
49.89	-2.49874		44.068	40.9756
49.94	-2.49904		44.111	40.9816
49.99	-2.49874		44.153	40.9936
50.04	2.49782		44.196	40.9696
50.09	2.49874		44.239	40.9636
50.14	2.49751		44.282	40.9636
50.19	2.49782		44.324	40.9696
50.24	2.49874		44.366	40.9696
50.29	2.49874		44.408	40.9696
50.34	2.49874		44.451	40.9756
50.39	2.49843		44.495	40.9636
50.44	2.49843		44.538	40.9756
50.49	2.49812		44.582	40.9756
50.54	2.49843		44.625	40.9816
50.59	2.49812		44.667	40.9816
50.64	2.49812		44.71	40.9756
50.69	2.49843		44.753	40.9696
50.74	2.49843		44.796	40.9756
50.79	2.49874		44.841	40.9756
50.84	2.49812		44.886	40.9696
50.89	2.49812		44.93	40.9756
50.94	2.49843		44.974	40.9696
50.99	2.49782		45.019	40.9576
51.04	2.49812		45.063	40.9636
51.09	2.49843		45.108	40.9576
51.14	2.49812		45.152	40.9636
51.19	2.49782		45.197	40.9636
51.24	2.49843		45.24	40.9516
51.29	2.49843		45.285	40.9516
51.34	2.49782		45.329	40.9576
51.39	2.49812		45.374	40.9576
51.44	2.49874		45.419	40.9696
51.49	2.49812		45.464	40.9696
51.54	2.49812		45.508	40.9636
51.59	2.49843		45.551	40.9636
51.64	2.49843		45.594	40.9636
51.69	2.49782		45.638	40.9636
51.74	2.49843		45.682	40.9636
51.79	2.49812		45.725	40.9576
51.84	2.49843		45.768	40.9576
51.89	2.49812		45.811	40.9516
51.94	2.49812		45.855	40.9516
51.99	2.49843		45.898	40.9516
52.04	2.49843		45.942	40.9457
52.09	2.49812		45.985	40.9576
52.14	2.49843		46.028	40.9516
52.19	2.49843		46.072	40.9576
52.24	2.49812		46.115	40.9516
52.29	2.49874		46.159	40.9516
52.34	2.49843		46.202	40.9457
52.39	2.49812		46.245	40.9397
52.44	2.49812		46.289	40.9516
52.49	2.49843		46.332	40.9756
52.54	2.49782		46.375	40.9457
52.59	2.49812		46.419	40.9576
52.64	2.49874		46.463	40.9457
52.69	2.49843		46.507	40.9397
52.74	2.49812		46.55	40.9457
52.79	2.49812		46.593	40.9337
52.84	2.49812		46.636	40.9457
52.89	2.49782		46.679	40.9516
52.94	2.49843		46.722	40.9457
52.99	2.49782		46.765	40.9516
53.04	2.49812		46.808	40.9457
53.09	2.49812		46.851	40.9576
53.14	2.49812		46.894	40.9457
53.19	2.49843		46.936	40.9576
53.24	2.49843		46.979	40.9696
53.29	2.49812		47.022	40.9636
53.34	2.49812		47.065	40.9636
53.39	2.49812		47.108	40.9696
53.44	2.49843		47.151	40.9636
53.49	2.49843		47.193	40.9636
53.54	2.49812		47.235	40.9516
53.59	2.49874		47.278	40.9636
53.64	2.49782		47.322	40.9576
53.69	2.49843		47.366	40.9516
53.74	2.49843		47.41	40.9576
53.79	2.49812		47.454	40.9457
53.84	2.49843		47.498	40.9457
53.89	2.49812		47.542	40.9457
53.94	2.49874		47.586	40.9457
53.99	2.49843		47.63	40.9397
54.04	2.49843		47.674	40.9457
54.09	2.49843		47.717	40.9636
54.14	2.49812		47.761	40.9576
54.19	2.49812		47.805	40.9516
54.24	2.49904		47.85	40.9457
54.29	2.49843		47.894	40.9397
54.34	2.49782		47.938	40.9516
54.39	2.49843		47.982	40.9516
54.44	2.49812		48.026	40.9516
54.49	2.49874		48.069	40.9576
54.54	2.49874		48.112	40.9636
54.59	2.49874		48.154	40.9576
54.64	2.49874		48.197	40.9516
54.69	2.49782		48.24	40.9516
54.74	2.49843		48.283	40.9516
54.79	2.49812		48.326	40.9516
54.84	2.49843		48.368	40.9516
54.89	2.49782		48.411	40.9516
54.94	2.49812		48.454	40.9337
54.99	2.49843		48.497	40.9457
55.04	2.49843		48.54	40.9337
55.09	2.49812		48.584	40.9337
55.14	2.49812		48.628	40.9397
55.19	2.49812		48.672	40.9337
55.24	2.49843		48.715	40.9516
55.29	2.49843		48.76	40.9397
55.34	2.49843		48.805	40.9277
55.39	2.49843		48.85	40.9277
55.44	2.49812		48.895	40.9217
55.49	2.49812		48.94	40.9217
55.54	2.49843		48.985	40.9157
55.59	2.49812		49.03	40.9157
55.64	2.49843		49.074	40.9097
55.69	2.49843		49.119	40.9157
55.74	2.49843		49.164	40.9157
55.79	2.49812		49.209	40.9097
55.84	2.49812		49.254	40.9097
55.89	2.49782		49.299	40.9097
55.94	2.49843		49.344	40.9157
55.99	2.49843		49.389	40.9217
56.04	2.49874		49.434	40.9037
56.09	2.49874		49.478	40.8977
56.14	2.49843		49.522	40.9217
56.19	2.49874		49.566	40.9097
56.24	2.49843		49.61	40.9097
56.29	2.49874		49.654	40.9037
56.34	2.49812		49.698	40.9037
56.39	2.49843		49.744	40.8977
56.44	2.49843		49.791	40.9037
56.49	2.49843		49.837	40.9157
56.54	2.49812		49.885	40.8917
56.59	2.49843		49.933	40.8857
56.64	2.49782		49.981	40.8977
56.69	2.49812		50.029	40.8917
56.74	2.49812		50.076	40.9037
56.79	2.49843		50.124	40.9037
56.84	2.49812		50.172	40.7057
56.89	2.49843		50.221	39.2371
56.94	2.49812		50.269	38.3887
56.99	2.49843		50.319	36.8097
57.04	2.49843		50.369	36.7351
57.09	2.49843		50.418	36.6356
57.14	2.49812		50.466	36.4863
57.19	2.49843		50.513	36.4239
57.24	2.49812		50.56	36.3554
57.29	2.49812		50.608	36.3492
57.34	2.49874		50.655	36.3242
57.39	2.49843		50.702	36.2556
57.44	2.49843		50.748	36.2556
57.49	2.49812		50.794	36.2306
57.54	2.49812		50.84	36.2306
57.59	2.49843		50.885	36.1994
57.64	2.49843		50.931	36.1806
57.69	2.49812		50.977	36.1619
57.74	2.49812		51.023	36.1557
57.79	2.49874		51.069	36.1557
57.84	2.49874		51.115	36.1619
57.89	2.49812		51.161	36.1119
57.94	2.49782		51.208	36.1182
57.99	2.49843		51.255	36.1057
58.04	2.49843		51.302	36.1119
58.09	2.49812		51.348	36.0807
58.14	2.49812		51.394	36.0744
58.19	2.49812		51.439	36.0682
58.24	2.49843		51.485	36.0557
58.29	2.49843		51.531	36.0494
58.34	2.49812		51.577	36.0494
58.39	2.49812		51.623	36.0432
58.44	2.49812		51.668	36.0307
58.49	2.49843		51.714	36.0307
58.54	2.49843		51.76	36.0244
58.59	2.49812		51.806	36.0369
58.64	2.49843		51.852	36.0119
58.69	2.49843		51.898	36.0057
58.74	2.49874		51.944	35.9869
58.79	2.49843		51.99	35.9994
58.84	2.49843		52.036	36.0057
58.89	2.49843		52.081	35.9806
58.94	2.49874		52.127	35.9869
58.99	2.49782		52.172	35.9806
59.04	2.49812		52.218	35.9681
59.09	2.49843		52.264	35.9618
59.14	2.49812		52.31	35.9618
59.19	2.49812		52.356	35.9493
59.24	2.49812		52.402	35.9431
59.29	2.49782		52.447	35.9618
59.34	2.49843		52.491	35.9431
59.39	2.49812		52.535	35.9431
59.44	2.49812		52.579	35.9368
59.49	2.49812		52.624	35.9431
59.54	2.49843		52.669	35.9431
59.59	2.49782		52.714	35.9243
59.64	2.49812		52.76	35.9243
59.69	2.49843		52.806	35.9181
59.74	2.49874		52.853	35.9181
59.79	2.49812		52.899	35.9055
59.84	2.49843		52.946	35.9055
59.89	2.49782		52.993	35.8993
59.94	2.49812		53.04	35.8867
59.99	2.49874		53.087	35.8805
60.04	-2.49874		53.134	35.8993
60.09	-2.49874		53.181	35.8805
60.14	-2.49843		53.23	35.893
60.19	-2.49843		53.278	35.8742
60.24	-2.49874		53.326	35.8742
60.29	-2.49843		53.373	35.8805
60.34	-2.49874		53.42	35.8742
60.39	-2.49843		53.465	35.8742
60.44	-2.49874		53.51	35.8617
60.49	-2.49904		53.555	35.8805
60.54	-2.49874		53.6	35.8867
60.59	-2.49812		53.645	35.8617
60.64	-2.49874		53.69	35.8617
60.69	-2.49904		53.735	35.8617
60.74	-2.49843		53.78	35.8492
60.79	-2.49874		53.824	35.8805
60.84	-2.49874		53.868	35.8554
60.89	-2.49874		53.913	35.8429
60.94	-2.49874		53.957	35.868
60.99	-2.49874		54.001	35.8617
61.04	-2.49874		54.046	35.8554
61.09	-2.49843		54.091	35.8366
61.14	-2.49874		54.135	35.8241
61.19	-2.49843		54.18	35.8304
61.24	-2.49874		54.226	35.8304
61.29	-2.49904		54.272	35.8304
61.34	-2.49874		54.317	35.8241
61.39	-2.49843		54.363	35.8366
61.44	-2.49843		54.408	35.8429
61.49	-2.49874		54.453	35.8429
61.54	-2.49904		54.498	35.8429
61.59	-2.49874		54.544	35.8241
61.64	-2.49904		54.59	35.8116
61.69	-2.49843		54.635	35.8241
61.74	-2.49904		54.681	35.8304
61.79	-2.49874		54.727	35.8053
61.84	-2.49904		54.772	35.7991
61.89	-2.49935		54.817	35.8116
61.94	-2.49874		54.862	35.7928
61.99	-2.49904		54.908	35.7928
62.04	-2.49874		54.953	35.7928
62.09	-2.49904		54.998	35.7991
62.14	-2.49843		55.043	35.7865
62.19	-2.49843		55.088	35.774
62.24	-2.49874		55.178	35.7677
62.29	-2.49874		55.223	35.7614
62.34	-2.49843		55.268	35.774
62.39	-2.49874		55.313	35.7803
62.44	-2.49874		55.358	35.7677
62.49	-2.49904		55.403	35.7803
62.54	-2.49874		55.448	35.7677
62.59	-2.49904		55.493	35.7614
62.64	-2.49874		55.539	35.7677
62.69	-2.49843		55.585	35.7489
62.74	-2.49874		55.63	35.7677
62.79	-2.49874		55.675	35.774
62.84	-2.49874		55.72	35.7677
62.89	-2.49843		55.765	35.7552
62.94	-2.49874		55.809	35.7489
62.99	-2.49874		55.854	35.7614
63.04	-2.49843		55.898	35.774
63.09	-2.49812		55.942	35.7614
63.14	-2.49904		55.986	35.7614
63.19	-2.49904		56.03	35.7614
63.24	-2.49874		56.074	35.7489
63.29	-2.49904		56.118	35.7426
63.34	-2.49904		56.162	35.7426
63.39	-2.49843		56.206	35.7489
63.44	-2.49904		56.25	35.7614
63.49	-2.49874		56.293	35.7552
63.54	-2.49874		56.337	35.7489
63.59	-2.49843		56.381	35.7489
63.64	-2.49874		56.425	35.7301
63.69	-2.49874		56.468	35.7426
63.74	-2.49904		56.512	35.7426
63.79	-2.49874		56.556	35.7426
63.84	-2.49874		56.601	35.7426
63.89	-2.49874		56.646	35.7426
63.94	-2.49812		56.69	35.7426
63.99	-2.49874		56.734	35.7426
64.04	-2.49874		56.778	35.7364
64.09	-2.49904		56.822	35.7426
64.14	-2.49843		56.865	35.7426
64.19	-2.49874		56.908	35.7426
64.24	-2.49843		56.951	35.7364
64.29	-2.49904		56.994	35.7364
64.34	-2.49904		57.037	35.7426
64.39	-2.49874		57.08	35.7489
64.44	-2.49904		57.122	35.7364
64.49	-2.49843		57.165	35.7489
64.54	-2.49874		57.208	35.7364
64.59	-2.49935		57.251	35.7489
64.64	-2.49843		57.294	35.7552
64.69	-2.49874		57.337	35.7426
64.74	-2.49874		57.38	35.7426
64.79	-2.49843		57.423	35.7364
64.84	-2.49904		57.466	35.7364
64.89	-2.49904		57.51	35.7426
64.94	-2.49874		57.555	35.7301
64.99	-2.49874		57.6	35.7489
65.04	-2.49904		57.644	35.7364
65.09	-2.49874		57.689	35.7426
65.14	-2.49843		57.734	35.7426
65.19	-2.49874		57.779	35.7426
65.24	-2.49843		57.825	35.7489
65.29	-2.49843		57.871	35.7426
65.34	-2.49904		57.917	35.7426
65.39	-2.49843		57.963	35.7238
65.44	-2.49904		58.009	35.7364
65.49	-2.49904		58.055	35.7238
65.54	-2.49874		58.102	35.7364
65.59	-2.49843		58.149	35.7426
65.64	-2.49874		58.197	35.7301
65.69	-2.49904		58.244	35.7301
65.74	-2.49874		58.291	35.7426
65.79	-2.49843		58.338	35.7426
65.84	-2.49904		58.385	35.7364
65.89	-2.49874		58.432	35.7301
65.94	-2.49843		58.479	35.7301
65.99	-2.49874		58.527	35.7364
66.04	-2.49904		58.575	35.7113
66.09	-2.49904		58.623	35.7176
66.14	-2.49874		58.671	35.7301
66.19	-2.49843		58.719	35.7301
66.24	-2.49843		58.768	35.7426
66.29	-2.49874		58.817	35.7426
66.34	-2.49904		58.865	35.7176
66.39	-2.49843		58.913	35.7364
66.44	-2.49904		58.961	35.7238
66.49	-2.49874		59.009	35.7489
66.54	-2.49843		59.056	35.7426
66.59	-2.49874		59.104	35.7364
66.64	-2.49874		59.152	35.7552
66.69	-2.49904		59.2	35.7301
66.74	-2.49904		59.248	35.7426
66.79	-2.49904		59.296	35.7552
66.84	-2.49904		59.343	35.7238
66.89	-2.49874		59.391	35.7426
66.94	-2.49874		59.438	35.7364
66.99	-2.49843		59.485	35.7489
67.04	-2.49874		59.531	35.7238
67.09	-2.49904		59.576	35.7364
67.14	-2.49904		59.622	35.7364
67.19	-2.49874		59.667	35.7426
67.24	-2.49904		59.712	35.7301
67.29	-2.49874		59.757	35.7238
67.34	-2.49874		59.802	35.7238
67.39	-2.49843		59.847	35.7301
67.44	-2.49874		59.892	35.7364
67.49	-2.49874		59.937	35.7364
67.54	-2.49904		59.982	35.7364
67.59	-2.49874		60.027	35.7489
67.64	-2.49874		60.072	35.7426
67.69	-2.49843		60.16	35.7426
67.74	-2.49904		60.204	35.7426
67.79	-2.49843		60.249	36.0432
67.84	-2.49904		60.293	38.4377
67.89	-2.49904		60.338	39.7166
67.94	-2.49874		60.384	40.0009
67.99	-2.49874		60.43	40.0734
68.04	-2.49904		60.475	40.2484
68.09	-2.49904		60.52	40.3387
68.14	-2.49874		60.565	40.4772
68.19	-2.49874		60.61	40.5073
68.24	-2.49874		60.655	40.5614
68.29	-2.49874		60.7	40.6095
68.34	-2.49874		60.745	40.6396
68.39	-2.49843		60.79	40.6876
68.44	-2.49874		60.835	40.7237
68.49	-2.49904		60.881	40.7357
68.54	-2.49874		60.928	40.7597
68.59	-2.49874		60.974	40.7777
68.64	-2.49874		61.019	40.8017
68.69	-2.49904		61.064	40.8377
68.74	-2.49874		61.108	40.8557
68.79	-2.49874		61.152	40.8617
68.84	-2.49874		61.196	40.8857
68.89	-2.49874		61.24	40.8797
68.94	-2.49874		61.284	40.8917
68.99	-2.49843		61.328	40.9037
69.04	-2.49874		61.372	40.9157
69.09	-2.49874		61.415	40.8977
69.14	-2.49874		61.458	40.9217
69.19	-2.49874		61.501	40.9397
69.24	-2.49935		61.544	40.9457
69.29	-2.49874		61.587	40.9457
69.34	-2.49904		61.63	40.9457
69.39	-2.49843		61.672	40.9696
69.44	-2.49874		61.715	40.9516
69.49	-2.49904		61.758	40.9636
69.54	-2.49843		61.801	40.9636
69.59	-2.49904		61.843	40.9696
69.64	-2.49843		61.886	40.9756
69.69	-2.49904		61.929	40.9936
69.74	-2.49874		61.971	40.9816
69.79	-2.49874		62.014	40.9876
69.84	-2.49904		62.057	40.9816
69.89	-2.49874		62.101	40.9936
69.94	-2.49874		62.145	40.9936
69.99	-2.49874		62.188	41.0056
70.04	2.49812		62.231	40.9996
			62.274	40.9996
			62.317	41.0056
			62.361	41.0116
			62.405	41.0175
			62.448	41.0116
			62.492	41.0116
			62.536	40.9996
			62.58	41.0235
			62.624	41.0295
			62.668	41.0235
			62.712	41.0175
			62.756	41.0235
			62.8	41.0235
			62.844	41.0056
			62.889	41.0056
			62.934	41.0056
			62.979	41.0056
			63.023	41.0056
			63.068	41.0056
			63.113	41.0116
			63.157	40.9936
			63.202	40.9876
			63.247	40.9936
			63.292	41.0116
			63.337	40.9996
			63.382	41.0056
			63.427	41.0056
			63.471	40.9936
			63.514	40.9816
			63.557	41.0056
			63.6	40.9996
			63.643	41.0116
			63.686	41.0116
			63.728	41.0175
			63.77	41.0175
			63.812	41.0116
			63.854	41.0116
			63.896	41.0056
			63.937	41.0175
			63.978	40.9996
			64.02	40.9936
			64.061	41.0295
			64.102	41.0235
			64.143	41.0056
			64.185	40.9996
			64.227	40.9996
			64.269	40.9936
			64.311	41.0056
			64.352	40.9996
			64.394	40.9996
			64.436	40.9996
			64.479	41.0116
			64.521	41.0116
			64.564	40.9936
			64.607	40.9996
			64.649	41.0235
			64.692	41.0056
			64.734	41.0235
			64.776	40.9996
			64.817	40.9996
			64.858	40.9876
			64.899	40.9996
			64.94	40.9996
			64.981	40.9996
			65.022	40.9756
			65.063	40.9756
			65.104	40.9636
			65.144	40.9696
			65.184	40.9636
			65.224	40.9816
			65.263	40.9576
			65.303	40.9816
			65.343	40.9636
			65.384	40.9636
			65.425	40.9576
			65.466	40.9516
			65.507	40.9696
			65.548	40.9636
			65.589	40.9576
			65.631	40.9576
			65.673	40.9576
			65.715	40.9516
			65.756	40.9576
			65.797	40.9457
			65.839	40.9516
			65.88	40.9696
			65.922	40.9696
			65.964	40.9636
			66.005	40.9457
			66.047	40.9457
			66.089	40.9397
			66.13	40.9457
			66.171	40.9457
			66.212	40.9337
			66.253	40.9516
			66.293	40.9397
			66.333	40.9516
			66.373	40.9397
			66.413	40.9457
			66.454	40.9397
			66.494	40.9457
			66.535	40.9457
			66.576	40.9337
			66.617	40.9337
			66.657	40.9337
			66.697	40.9337
			66.738	40.9337
			66.78	40.9277
			66.822	40.9457
			66.863	40.9397
			66.904	40.9457
			66.946	40.9457
			66.988	40.9337
			67.03	40.9337
			67.072	40.9337
			67.115	40.9337
			67.159	40.9277
			67.202	40.9397
			67.245	40.9337
			67.288	40.9277
			67.332	40.9397
			67.375	40.9397
			67.418	40.9397
			67.461	40.9337
			67.504	40.9457
			67.548	40.9217
			67.592	40.9217
			67.636	40.9217
			67.679	40.9157
			67.722	40.9217
			67.765	40.9277
			67.806	40.9337
			67.847	40.9277
			67.889	40.9457
			67.931	40.9397
			67.973	40.9277
			68.014	40.9337
			68.056	40.9097
			68.098	40.9157
			68.139	40.9157
			68.179	40.9157
			68.219	40.9157
			68.259	40.9157
			68.3	40.9097
			68.34	40.9097
			68.381	40.9097
			68.423	40.9217
			68.465	40.9217
			68.506	40.9217
			68.547	40.9157
			68.588	40.9097
			68.629	40.9157
			68.67	40.9157
			68.711	40.9157
			68.752	40.9217
			68.794	40.9097
			68.836	40.9097
			68.879	40.9217
			68.922	40.9277
			68.965	40.9157
			69.007	40.9097
			69.049	40.9337
			69.091	40.9157
			69.133	40.9217
			69.177	40.9157
			69.221	40.9157
			69.265	40.9217
			69.309	40.9217
			69.353	40.9097
			69.398	40.9097
			69.443	40.9157
			69.487	40.9097
			69.532	40.9097
			69.577	40.9037
			69.622	40.9097
			69.667	40.9097
			69.712	40.9037
			69.758	40.9037
			69.804	40.8977
			69.85	40.9037
			69.896	40.9037
			69.942	40.9157
			69.988	40.9037
			70.034	40.9097
			70.08	40.9157

## Sheet: Fig. 2f
Cycle number	Apparent Temperature-Low emissivity (°C)	Apparent Temperature-High emissivity (°C)
0	35.3	40.8
500	34.9878	40.5314
1000	35.3	40.8
1500	34.9436	40.5
2000	34.9878	40.5133
2500	35.2966	40.8857
3000	35.2337	40.9037
3500	35.2463	40.0553
4000	35.2714	40.0734
4500	35.3721	40.0794
5000	35.0635	39.4134
5500	35.1959	40.2845
6000	35.2651	39.6863
6500	35.3658	40.4
7000	34.931	40.3689
7500	35.0067	40.5374
8000	34.9272	40.4351
8500	34.8557	40.0442
9000	34.9073	40.4231
9500	35.0574	40.6668
10000	35.0751	40.2281
10500	36.2224	39.24
11000	36.1714	39.5258
11500	36.2086	39.3592
12000	36.2262	39.7533

## Sheet: Fig. 3a
Voltage (V)	Auger Parameter (eV)
-2.5	2009.61
-2	2009.67
-1.5	2009.7
-1	2009.74
0	2009.77
1	2009.78
1.5	2009.79
2	2009.79
2.5	2009.8

## Sheet: Fig.3c
R (nm)	0.8 eV	1 eV	1.2 eV	1.4 eV	1.6 eV	1.8 eV	1.9 eV	1.95 eV	2 eV
-5.5	2.75	2.55	2.35	2.15	1.95	1.75	1.65	1.6	1.55
-5.445	2.613	2.47567	2.24981	2.07319	1.90321	1.75025	1.69577	1.67996	1.67136
-5.39	2.45149	2.3271	2.12589	1.97315	1.83374	1.7257	1.69809	1.69174	1.68861
-5.335	2.3054	2.19421	2.01816	1.88979	1.78107	1.7122	1.69908	1.6964	1.69511
-5.28	2.17503	2.07733	1.92696	1.8233	1.74467	1.70549	1.69952	1.69836	1.6978
-5.225	2.0607	1.97676	1.85255	1.77356	1.72246	1.70236	1.6997	1.6992	1.69895
-5.17	1.96271	1.89282	1.79498	1.73988	1.71051	1.70095	1.69979	1.69957	1.69945
-5.115	1.88139	1.82571	1.75392	1.71979	1.70467	1.70033	1.69982	1.69973	1.69966
-5.06	1.81689	1.77534	1.72787	1.70919	1.70199	1.70006	1.69984	1.6998	1.69976
-5.005	1.76907	1.74105	1.71334	1.70408	1.70079	1.69994	1.69985	1.69983	1.6998
-4.95	1.7371	1.72048	1.70605	1.70173	1.70026	1.69989	1.69985	1.69984	1.69982
-4.895	1.71829	1.70956	1.70263	1.70068	1.70003	1.69987	1.69985	1.69985	1.69982
-4.84	1.70847	1.70426	1.70108	1.70022	1.69993	1.69986	1.69985	1.69985	1.69983
-4.785	1.70375	1.70182	1.7004	1.70001	1.69989	1.69986	1.69985	1.69985	1.69983
-4.73	1.70159	1.70072	1.70009	1.69992	1.69987	1.69986	1.69985	1.69985	1.69983
-4.675	1.70062	1.70024	1.69996	1.69988	1.69986	1.69985	1.69985	1.69985	1.69983
-4.62	1.70019	1.70002	1.6999	1.69987	1.69986	1.69985	1.69985	1.69985	1.69983
-4.565	1.7	1.69993	1.69987	1.69986	1.69986	1.69985	1.69985	1.69985	1.69983
-4.51	1.69992	1.69989	1.69986	1.69985	1.69985	1.69985	1.69985	1.69985	1.69983
-4.455	1.69988	1.69987	1.69986	1.69985	1.69985	1.69985	1.69985	1.69985	1.69983
-4.4	1.69987	1.69986	1.69986	1.69985	1.69985	1.69985	1.69985	1.69985	1.69983
-4.345	1.69986	1.69986	1.69986	1.69984	1.69985	1.69985	1.69985	1.69985	1.69983
-4.29	1.69986	1.69986	1.69985	1.69984	1.69985	1.69985	1.69985	1.69985	1.69983
-4.235	1.69986	1.69985	1.69985	1.69983	1.69985	1.69985	1.69985	1.69985	1.69983
-4.18	1.69985	1.69985	1.69985	1.69983	1.69985	1.69985	1.69985	1.69985	1.69983
-4.125	1.69985	1.69985	1.69985	1.69983	1.69985	1.69985	1.69985	1.69985	1.69983
-4.07	1.69985	1.69985	1.69985	1.69984	1.69985	1.69985	1.69985	1.69985	1.69983
-4.015	1.69985	1.69985	1.69985	1.69984	1.69985	1.69985	1.69985	1.69985	1.69983
-3.96	1.69985	1.69985	1.69985	1.69985	1.69985	1.69985	1.69985	1.69985	1.69983
-3.905	1.69985	1.69985	1.69985	1.69985	1.69985	1.69985	1.69985	1.69985	1.69983
-3.85	1.69985	1.69985	1.69985	1.69985	1.69985	1.69985	1.69985	1.69985	1.69983
-3.795	1.69985	1.69985	1.69985	1.69985	1.69985	1.69985	1.69985	1.69985	1.69983
-3.74	1.69985	1.69985	1.69985	1.69985	1.69985	1.69985	1.69985	1.69985	1.69983
-3.685	1.69985	1.69985	1.69985	1.69985	1.69985	1.69985	1.69985	1.69985	1.69983
-3.63	1.69985	1.69985	1.69985	1.69985	1.69985	1.69985	1.69985	1.69985	1.69983
-3.575	1.69985	1.69985	1.69985	1.69985	1.69985	1.69985	1.69985	1.69985	1.69983
-3.52	1.69985	1.69985	1.69985	1.69985	1.69985	1.69985	1.69985	1.69985	1.69983
-3.465	1.69985	1.69985	1.69985	1.69985	1.69985	1.69985	1.69985	1.69985	1.69983
-3.41	1.69985	1.69985	1.69985	1.69985	1.69985	1.69985	1.69985	1.69985	1.69983
-3.355	1.69985	1.69985	1.69985	1.69985	1.69985	1.69985	1.69985	1.69985	1.69983
-3.3	1.69985	1.69985	1.69985	1.69985	1.69985	1.69985	1.69985	1.69985	1.69983
-3.245	1.69985	1.69985	1.69985	1.69985	1.69985	1.69985	1.69985	1.69985	1.69983
-3.19	1.69985	1.69985	1.69985	1.69985	1.69985	1.69985	1.69985	1.69985	1.69983
-3.135	1.69985	1.69985	1.69985	1.69985	1.69985	1.69985	1.69985	1.69985	1.69983
-3.08	1.69985	1.69985	1.69985	1.69985	1.69985	1.69985	1.69985	1.69985	1.69983
-3.025	1.69985	1.69985	1.69985	1.69985	1.69985	1.69985	1.69985	1.69985	1.69983
-2.97	1.69985	1.69985	1.69985	1.69985	1.69985	1.69985	1.69985	1.69985	1.69983
-2.915	1.69985	1.69985	1.69985	1.69985	1.69985	1.69985	1.69985	1.69985	1.69983
-2.86	1.69985	1.69985	1.69985	1.69985	1.69985	1.69985	1.69985	1.69985	1.69983
-2.805	1.69985	1.69985	1.69985	1.69985	1.69985	1.69985	1.69985	1.69985	1.69983
-2.75	1.69985	1.69985	1.69985	1.69985	1.69985	1.69985	1.69985	1.69985	1.69983
-2.695	1.69985	1.69985	1.69985	1.69985	1.69985	1.69985	1.69985	1.69985	1.69983
-2.64	1.69985	1.69985	1.69985	1.69985	1.69985	1.69985	1.69985	1.69985	1.69983
-2.585	1.69985	1.69985	1.69985	1.69985	1.69985	1.69985	1.69985	1.69985	1.69983
-2.53	1.69985	1.69985	1.69985	1.69985	1.69985	1.69985	1.69985	1.69985	1.69983
-2.475	1.69985	1.69985	1.69985	1.69985	1.69985	1.69985	1.69985	1.69985	1.69983
-2.42	1.69985	1.69985	1.69985	1.69985	1.69985	1.69985	1.69985	1.69985	1.69983
-2.365	1.69985	1.69985	1.69985	1.69985	1.69985	1.69985	1.69985	1.69985	1.69983
-2.31	1.69985	1.69985	1.69985	1.69984	1.69985	1.69985	1.69985	1.69985	1.69983
-2.255	1.69985	1.69985	1.69985	1.69984	1.69985	1.69985	1.69985	1.69985	1.69983
-2.2	1.69985	1.69985	1.69985	1.69984	1.69985	1.69985	1.69985	1.69985	1.69983
-2.145	1.69985	1.69985	1.69985	1.69984	1.69985	1.69985	1.69985	1.69985	1.69983
-2.09	1.69985	1.69985	1.69985	1.69984	1.69985	1.69985	1.69985	1.69985	1.69983
-2.035	1.69985	1.69985	1.69985	1.69984	1.69985	1.69985	1.69985	1.69985	1.69983
-1.98	1.69985	1.69985	1.69985	1.69984	1.69985	1.69985	1.69985	1.69985	1.69983
-1.925	1.69985	1.69985	1.69985	1.69984	1.69985	1.69985	1.69985	1.69985	1.69983
-1.87	1.69985	1.69985	1.69985	1.69984	1.69985	1.69985	1.69985	1.69985	1.69983
-1.815	1.69985	1.69985	1.69985	1.69984	1.69985	1.69985	1.69985	1.69985	1.69983
-1.76	1.69985	1.69985	1.69985	1.69985	1.69985	1.69985	1.69985	1.69985	1.69983
-1.705	1.69985	1.69985	1.69985	1.69985	1.69985	1.69985	1.69985	1.69985	1.69983
-1.65	1.69985	1.69985	1.69985	1.69985	1.69985	1.69985	1.69985	1.69985	1.69983
-1.595	1.69985	1.69985	1.69985	1.69985	1.69985	1.69985	1.69985	1.69985	1.69983
-1.54	1.69985	1.69985	1.69985	1.69985	1.69985	1.69985	1.69985	1.69985	1.69983
-1.485	1.69985	1.69985	1.69985	1.69985	1.69985	1.69985	1.69985	1.69985	1.69983
-1.43	1.69985	1.69985	1.69985	1.69985	1.69985	1.69985	1.69985	1.69985	1.69983
-1.375	1.69985	1.69985	1.69985	1.69985	1.69985	1.69985	1.69985	1.69985	1.69983
-1.32	1.69985	1.69985	1.69985	1.69985	1.69985	1.69985	1.69985	1.69985	1.69983
-1.265	1.69985	1.69985	1.69985	1.69985	1.69985	1.69985	1.69985	1.69985	1.69983
-1.21	1.69985	1.69985	1.69985	1.69985	1.69985	1.69985	1.69985	1.69985	1.69983
-1.155	1.69985	1.69985	1.69985	1.69985	1.69985	1.69985	1.69985	1.69985	1.69983
-1.1	1.69985	1.69985	1.69985	1.69985	1.69985	1.69985	1.69985	1.69985	1.69983
-0.99305	1.69985	1.69985	1.69985	1.69985	1.69985	1.69985	1.69985	1.69985	1.69983
-0.95162	1.69985	1.69985	1.69985	1.69985	1.69985	1.69985	1.69985	1.69985	1.69983
-0.92564	1.69985	1.69985	1.69985	1.69985	1.69985	1.69985	1.69985	1.69985	1.69983
-0.90429	1.69985	1.69985	1.69985	1.69985	1.69985	1.69985	1.69985	1.69985	1.69983
-0.87694	1.69985	1.69985	1.69985	1.69985	1.69985	1.69985	1.69985	1.69985	1.69983
-0.8533	1.69985	1.69985	1.69985	1.69985	1.69985	1.69985	1.69985	1.69985	1.69983
-0.8418	1.69985	1.69985	1.69985	1.69985	1.69985	1.69985	1.69985	1.69985	1.69983
-0.81326	1.69985	1.69985	1.69985	1.69985	1.69985	1.69985	1.69985	1.69985	1.69983
-0.78083	1.69985	1.69985	1.69985	1.69985	1.69985	1.69985	1.69985	1.69985	1.69983
-0.76668	1.69985	1.69985	1.69985	1.69985	1.69985	1.69985	1.69985	1.69985	1.69983
-0.74602	1.69985	1.69985	1.69985	1.69985	1.69985	1.69985	1.69985	1.69985	1.69983
-0.67158	1.69985	1.69985	1.69985	1.69985	1.69985	1.69985	1.69985	1.69985	1.69983
-0.65679	1.69985	1.69985	1.69985	1.69985	1.69985	1.69985	1.69985	1.69985	1.69983
-0.65089	1.69985	1.69985	1.69985	1.69985	1.69985	1.69985	1.69985	1.69985	1.69983
-0.58808	1.69985	1.69985	1.69985	1.69985	1.69985	1.69985	1.69985	1.69985	1.69983
-0.52457	1.69985	1.69985	1.69985	1.69985	1.69985	1.69985	1.69985	1.69985	1.69983
-0.49725	1.69985	1.69985	1.69985	1.69985	1.69985	1.69985	1.69985	1.69985	1.69983
-0.48869	1.69985	1.69985	1.69985	1.69985	1.69985	1.69985	1.69985	1.69985	1.69983
-0.45269	1.69985	1.69985	1.69985	1.69985	1.69985	1.69985	1.69985	1.69985	1.69983
-0.36125	1.69985	1.69985	1.69985	1.69985	1.69985	1.69985	1.69985	1.69985	1.69983
-0.35364	1.69985	1.69985	1.69985	1.69985	1.69985	1.69985	1.69985	1.69985	1.69983
-0.34984	1.69985	1.69985	1.69985	1.69985	1.69985	1.69985	1.69985	1.69985	1.69983
-0.32414	1.69985	1.69985	1.69985	1.69985	1.69985	1.69985	1.69985	1.69985	1.69983
-0.28944	1.69985	1.69985	1.69985	1.69985	1.69985	1.69985	1.69985	1.69985	1.69983
-0.24396	1.69985	1.69985	1.69985	1.69985	1.69985	1.69985	1.69985	1.69985	1.69983
-0.209	1.69985	1.69985	1.69985	1.69985	1.69985	1.69985	1.69985	1.69985	1.69983
-0.20286	1.69985	1.69985	1.69985	1.69985	1.69985	1.69985	1.69985	1.69985	1.69983
-0.18263	1.69985	1.69985	1.69985	1.69985	1.69985	1.69985	1.69985	1.69985	1.69983
-0.14692	1.69985	1.69985	1.69985	1.69985	1.69985	1.69985	1.69985	1.69985	1.69983
1.10615e-17	1.69985	1.69985	1.69985	1.69985	1.69985	1.69985	1.69985	1.69985	1.69983
0.09768	1.69985	1.69985	1.69985	1.69985	1.69985	1.69985	1.69985	1.69985	1.69983
0.12182	1.69985	1.69985	1.69985	1.69985	1.69985	1.69985	1.69985	1.69985	1.69983
0.14025	1.69985	1.69985	1.69985	1.69985	1.69985	1.69985	1.69985	1.69985	1.69983
0.17877	1.69985	1.69985	1.69985	1.69985	1.69985	1.69985	1.69985	1.69985	1.69983
0.20776	1.69985	1.69985	1.69985	1.69985	1.69985	1.69985	1.69985	1.69985	1.69983
0.24874	1.69985	1.69985	1.69985	1.69985	1.69985	1.69985	1.69985	1.69985	1.69983
0.27219	1.69985	1.69985	1.69985	1.69985	1.69985	1.69985	1.69985	1.69985	1.69983
0.28425	1.69985	1.69985	1.69985	1.69985	1.69985	1.69985	1.69985	1.69985	1.69983
0.315	1.69985	1.69985	1.69985	1.69985	1.69985	1.69985	1.69985	1.69985	1.69983
0.3454	1.69985	1.69985	1.69985	1.69985	1.69985	1.69985	1.69985	1.69985	1.69983
0.3619	1.69985	1.69985	1.69985	1.69985	1.69985	1.69985	1.69985	1.69985	1.69983
0.38959	1.69985	1.69985	1.69985	1.69985	1.69985	1.69985	1.69985	1.69985	1.69983
0.42554	1.69985	1.69985	1.69985	1.69985	1.69985	1.69985	1.69985	1.69985	1.69983
0.48591	1.69985	1.69985	1.69985	1.69985	1.69985	1.69985	1.69985	1.69985	1.69983
0.48699	1.69985	1.69985	1.69985	1.69985	1.69985	1.69985	1.69985	1.69985	1.69983
0.53596	1.69985	1.69985	1.69985	1.69985	1.69985	1.69985	1.69985	1.69985	1.69983
0.56967	1.69985	1.69985	1.69985	1.69985	1.69985	1.69985	1.69985	1.69985	1.69983
0.578	1.69985	1.69985	1.69985	1.69985	1.69985	1.69985	1.69985	1.69985	1.69983
0.57908	1.69985	1.69985	1.69985	1.69985	1.69985	1.69985	1.69985	1.69985	1.69983
0.66406	1.69985	1.69985	1.69985	1.69985	1.69985	1.69985	1.69985	1.69985	1.69983
0.67268	1.69985	1.69985	1.69985	1.69985	1.69985	1.69985	1.69985	1.69985	1.69983
0.72652	1.69985	1.69985	1.69985	1.69985	1.69985	1.69985	1.69985	1.69985	1.69983
0.76146	1.69985	1.69985	1.69985	1.69985	1.69985	1.69985	1.69985	1.69985	1.69983
0.76481	1.69985	1.69985	1.69985	1.69985	1.69985	1.69985	1.69985	1.69985	1.69983
0.76668	1.69985	1.69985	1.69985	1.69985	1.69985	1.69985	1.69985	1.69985	1.69983
0.78809	1.69985	1.69985	1.69985	1.69985	1.69985	1.69985	1.69985	1.69985	1.69983
0.83544	1.69985	1.69985	1.69985	1.69985	1.69985	1.69985	1.69985	1.69985	1.69983
0.88631	1.69985	1.69985	1.69985	1.69985	1.69985	1.69985	1.69985	1.69985	1.69983
0.91306	1.69985	1.69985	1.69985	1.69985	1.69985	1.69985	1.69985	1.69985	1.69983
0.91778	1.69985	1.69985	1.69985	1.69985	1.69985	1.69985	1.69985	1.69985	1.69983
0.92093	1.69985	1.69985	1.69985	1.69985	1.69985	1.69985	1.69985	1.69985	1.69983
0.97018	1.69985	1.69985	1.69985	1.69985	1.69985	1.69985	1.69985	1.69985	1.69983
1.1	1.69985	1.69985	1.69985	1.69985	1.69985	1.69985	1.69985	1.69985	1.69983
1.155	1.69985	1.69985	1.69985	1.69985	1.69985	1.69985	1.69985	1.69985	1.69983
1.21	1.69985	1.69985	1.69985	1.69985	1.69985	1.69985	1.69985	1.69985	1.69983
1.265	1.69985	1.69985	1.69985	1.69985	1.69985	1.69985	1.69985	1.69985	1.69983
1.32	1.69985	1.69985	1.69985	1.69985	1.69985	1.69985	1.69985	1.69985	1.69983
1.375	1.69985	1.69985	1.69985	1.69985	1.69985	1.69985	1.69985	1.69985	1.69983
1.43	1.69985	1.69985	1.69985	1.69985	1.69985	1.69985	1.69985	1.69985	1.69983
1.485	1.69985	1.69985	1.69985	1.69985	1.69985	1.69985	1.69985	1.69985	1.69983
1.54	1.69985	1.69985	1.69985	1.69985	1.69985	1.69985	1.69985	1.69985	1.69983
1.595	1.69985	1.69985	1.69985	1.69985	1.69985	1.69985	1.69985	1.69985	1.69983
1.65	1.69985	1.69985	1.69985	1.69985	1.69985	1.69985	1.69985	1.69985	1.69983
1.705	1.69985	1.69985	1.69985	1.69985	1.69985	1.69985	1.69985	1.69985	1.69983
1.76	1.69985	1.69985	1.69985	1.69985	1.69985	1.69985	1.69985	1.69985	1.69983
1.815	1.69985	1.69985	1.69985	1.69984	1.69985	1.69985	1.69985	1.69985	1.69983
1.87	1.69985	1.69985	1.69985	1.69984	1.69985	1.69985	1.69985	1.69985	1.69983
1.925	1.69985	1.69985	1.69985	1.69984	1.69985	1.69985	1.69985	1.69985	1.69983
1.98	1.69985	1.69985	1.69985	1.69984	1.69985	1.69985	1.69985	1.69985	1.69983
2.035	1.69985	1.69985	1.69985	1.69984	1.69985	1.69985	1.69985	1.69985	1.69983
2.09	1.69985	1.69985	1.69985	1.69984	1.69985	1.69985	1.69985	1.69985	1.69983
2.145	1.69985	1.69985	1.69985	1.69984	1.69985	1.69985	1.69985	1.69985	1.69983
2.2	1.69985	1.69985	1.69985	1.69984	1.69985	1.69985	1.69985	1.69985	1.69983
2.255	1.69985	1.69985	1.69985	1.69984	1.69985	1.69985	1.69985	1.69985	1.69983
2.31	1.69985	1.69985	1.69985	1.69984	1.69985	1.69985	1.69985	1.69985	1.69983
2.365	1.69985	1.69985	1.69985	1.69985	1.69985	1.69985	1.69985	1.69985	1.69983
2.42	1.69985	1.69985	1.69985	1.69985	1.69985	1.69985	1.69985	1.69985	1.69983
2.475	1.69985	1.69985	1.69985	1.69985	1.69985	1.69985	1.69985	1.69985	1.69983
2.53	1.69985	1.69985	1.69985	1.69985	1.69985	1.69985	1.69985	1.69985	1.69983
2.585	1.69985	1.69985	1.69985	1.69985	1.69985	1.69985	1.69985	1.69985	1.69983
2.64	1.69985	1.69985	1.69985	1.69985	1.69985	1.69985	1.69985	1.69985	1.69983
2.695	1.69985	1.69985	1.69985	1.69985	1.69985	1.69985	1.69985	1.69985	1.69983
2.75	1.69985	1.69985	1.69985	1.69985	1.69985	1.69985	1.69985	1.69985	1.69983
2.805	1.69985	1.69985	1.69985	1.69985	1.69985	1.69985	1.69985	1.69985	1.69983
2.86	1.69985	1.69985	1.69985	1.69985	1.69985	1.69985	1.69985	1.69985	1.69983
2.915	1.69985	1.69985	1.69985	1.69985	1.69985	1.69985	1.69985	1.69985	1.69983
2.97	1.69985	1.69985	1.69985	1.69985	1.69985	1.69985	1.69985	1.69985	1.69983
3.025	1.69985	1.69985	1.69985	1.69985	1.69985	1.69985	1.69985	1.69985	1.69983
3.08	1.69985	1.69985	1.69985	1.69985	1.69985	1.69985	1.69985	1.69985	1.69983
3.135	1.69985	1.69985	1.69985	1.69985	1.69985	1.69985	1.69985	1.69985	1.69983
3.19	1.69985	1.69985	1.69985	1.69985	1.69985	1.69985	1.69985	1.69985	1.69983
3.245	1.69985	1.69985	1.69985	1.69985	1.69985	1.69985	1.69985	1.69985	1.69983
3.3	1.69985	1.69985	1.69985	1.69985	1.69985	1.69985	1.69985	1.69985	1.69983
3.355	1.69985	1.69985	1.69985	1.69985	1.69985	1.69985	1.69985	1.69985	1.69983
3.41	1.69985	1.69985	1.69985	1.69985	1.69985	1.69985	1.69985	1.69985	1.69983
3.465	1.69985	1.69985	1.69985	1.69985	1.69985	1.69985	1.69985	1.69985	1.69983
3.52	1.69985	1.69985	1.69985	1.69985	1.69985	1.69985	1.69985	1.69985	1.69983
3.575	1.69985	1.69985	1.69985	1.69985	1.69985	1.69985	1.69985	1.69985	1.69983
3.63	1.69985	1.69985	1.69985	1.69985	1.69985	1.69985	1.69985	1.69985	1.69983
3.685	1.69985	1.69985	1.69985	1.69985	1.69985	1.69985	1.69985	1.69985	1.69983
3.74	1.69985	1.69985	1.69985	1.69985	1.69985	1.69985	1.69985	1.69985	1.69983
3.795	1.69985	1.69985	1.69985	1.69985	1.69985	1.69985	1.69985	1.69985	1.69983
3.85	1.69985	1.69985	1.69985	1.69985	1.69985	1.69985	1.69985	1.69985	1.69983
3.905	1.69985	1.69985	1.69985	1.69985	1.69985	1.69985	1.69985	1.69985	1.69983
3.96	1.69985	1.69985	1.69985	1.69985	1.69985	1.69985	1.69985	1.69985	1.69983
4.015	1.69985	1.69985	1.69985	1.69984	1.69985	1.69985	1.69985	1.69985	1.69983
4.07	1.69985	1.69985	1.69985	1.69984	1.69985	1.69985	1.69985	1.69985	1.69983
4.125	1.69985	1.69985	1.69985	1.69983	1.69985	1.69985	1.69985	1.69985	1.69983
4.18	1.69985	1.69985	1.69985	1.69983	1.69985	1.69985	1.69985	1.69985	1.69983
4.235	1.69986	1.69985	1.69985	1.69983	1.69985	1.69985	1.69985	1.69985	1.69983
4.29	1.69986	1.69986	1.69985	1.69984	1.69985	1.69985	1.69985	1.69985	1.69983
4.345	1.69986	1.69986	1.69986	1.69984	1.69985	1.69985	1.69985	1.69985	1.69983
4.4	1.69987	1.69986	1.69986	1.69985	1.69985	1.69985	1.69985	1.69985	1.69983
4.455	1.69988	1.69987	1.69986	1.69985	1.69985	1.69985	1.69985	1.69985	1.69983
4.51	1.69992	1.69989	1.69986	1.69985	1.69985	1.69985	1.69985	1.69985	1.69983
4.565	1.7	1.69993	1.69987	1.69986	1.69986	1.69985	1.69985	1.69985	1.69983
4.62	1.70019	1.70002	1.6999	1.69987	1.69986	1.69985	1.69985	1.69985	1.69983
4.675	1.70062	1.70024	1.69996	1.69988	1.69986	1.69985	1.69985	1.69985	1.69983
4.73	1.70159	1.70072	1.70009	1.69992	1.69987	1.69986	1.69985	1.69985	1.69983
4.785	1.70375	1.70182	1.7004	1.70001	1.69989	1.69986	1.69985	1.69985	1.69983
4.84	1.70847	1.70426	1.70108	1.70022	1.69993	1.69986	1.69985	1.69985	1.69983
4.895	1.71829	1.70956	1.70263	1.70068	1.70003	1.69987	1.69985	1.69985	1.69982
4.95	1.7371	1.72048	1.70605	1.70173	1.70026	1.69989	1.69985	1.69984	1.69982
5.005	1.76907	1.74105	1.71334	1.70408	1.70079	1.69994	1.69985	1.69983	1.6998
5.06	1.81689	1.77535	1.72787	1.70919	1.70199	1.70006	1.69984	1.6998	1.69976
5.115	1.88139	1.82572	1.75392	1.71979	1.70467	1.70033	1.69982	1.69973	1.69966
5.17	1.96271	1.89282	1.79499	1.73988	1.71051	1.70095	1.69979	1.69957	1.69945
5.225	2.0607	1.97676	1.85256	1.77356	1.72246	1.70236	1.6997	1.6992	1.69895
5.28	2.17503	2.07733	1.92696	1.8233	1.74467	1.70549	1.69952	1.69836	1.6978
5.335	2.3054	2.19422	2.01817	1.88979	1.78107	1.7122	1.69908	1.6964	1.69511
5.39	2.45149	2.3271	2.12589	1.97315	1.83374	1.7257	1.69809	1.69174	1.68861
5.445	2.613	2.47567	2.24981	2.07319	1.90321	1.75025	1.69577	1.67996	1.67135
5.5	2.75	2.55	2.35	2.15	1.95	1.75	1.65	1.6	1.55

## Sheet: Fig. 3d
	0.8 eV	1.2 eV	1.6 eV	1.7 eV	1.8 eV	1.85 eV	1.9 eV	1.95 eV	2 eV
0.1	0	0	2.22045e-16	2.22045e-16	0	2.22045e-16	-4.44089e-16	4.44089e-16	-4.44089e-16
0.35	0	4.55749e-05	0.000112613	0.000137663	0.000172206	0.000198903	0.000243186	0.000333565	0.00055865
0.6	0	0.000123691	0.000304172	0.000371226	0.000465076	0.000536918	0.000657007	0.00090286	0.00152
0.85	0	0.000251892	0.000620229	0.000757317	0.00094941	0.0011	0.00134	0.00185	0.00312
1.1	0	0.000418854	0.00103	0.00126	0.00158	0.00183	0.00224	0.0031	0.00525
1.35	0	0.00063386	0.00157	0.00192	0.00241	0.00278	0.00342	0.00473	0.00808
1.6	0	0.000885996	0.00219	0.00269	0.00338	0.00391	0.00481	0.00668	0.01152
1.85	0	0.00118	0.00293	0.0036	0.00453	0.00525	0.00647	0.00901	0.01573
2.1	0	0.00151	0.00376	0.00461	0.00581	0.00675	0.00833	0.01167	0.0206
2.35	0	0.00187	0.00468	0.00574	0.00725	0.00843	0.01043	0.01467	0.02628
2.6	0	0.00226	0.00566	0.00695	0.0088	0.01023	0.01269	0.01794	0.03257
2.85	0	0.00267	0.0067	0.00824	0.01044	0.01216	0.01511	0.02145	0.03948
3.1	0	0.00309	0.00776	0.00956	0.01213	0.01414	0.0176	0.0251	0.04663
3.35	0	0.00351	0.00884	0.01089	0.01383	0.01614	0.02013	0.02881	0.05369
3.6	0	0.00392	0.00988	0.01219	0.0155	0.01811	0.02261	0.0324	0.06013
3.85	0	0.00431	0.01089	0.01343	0.0171	0.01998	0.02496	0.03577	0.06554
4.1	0	0.00467	0.01181	0.01458	0.01856	0.0217	0.0271	0.03877	0.06972
4.35	0	0.00499	0.01264	0.01561	0.01987	0.02322	0.02898	0.0413	0.07262
4.6	0	0.00527	0.01336	0.01649	0.02098	0.02451	0.03054	0.04331	0.07441
4.85	0	0.0055	0.01395	0.01722	0.02189	0.02555	0.03178	0.04478	0.07524
5.1	0	0.00569	0.01443	0.01779	0.0226	0.02634	0.03269	0.04574	0.07533
5.35	0	0.00584	0.01478	0.01822	0.02311	0.02691	0.0333	0.04626	0.07484
5.6	0	0.00595	0.01504	0.01852	0.02346	0.02727	0.03365	0.04642	0.07391
5.85	0	0.00602	0.0152	0.01871	0.02365	0.02745	0.03377	0.04627	0.07266
6.1	0	0.00607	0.01529	0.0188	0.02372	0.02749	0.03372	0.04589	0.07121
6.35	0	0.00609	0.01532	0.01881	0.02369	0.02741	0.03352	0.04535	0.06963
6.6	0	0.0061	0.0153	0.01876	0.02358	0.02724	0.03321	0.04468	0.06797
6.85	0	0.00609	0.01523	0.01866	0.02341	0.02699	0.03283	0.04393	0.06629
7.1	0	0.00607	0.01514	0.01852	0.02319	0.0267	0.03238	0.04313	0.06461
7.35	0	0.00603	0.01502	0.01835	0.02293	0.02637	0.0319	0.0423	0.06296
7.6	0	0.006	0.01489	0.01816	0.02265	0.02601	0.03139	0.04146	0.06134
7.85	0	0.00595	0.01474	0.01795	0.02236	0.02563	0.03087	0.04062	0.05977
8.1	0	0.00591	0.01458	0.01774	0.02205	0.02525	0.03035	0.03978	0.05825
8.35	0	0.00586	0.01441	0.01752	0.02174	0.02486	0.02982	0.03897	0.05679
8.6	0	0.00581	0.01425	0.01729	0.02143	0.02447	0.0293	0.03816	0.05538
8.85	0	0.00575	0.01408	0.01707	0.02111	0.02408	0.02878	0.03738	0.05403
9.1	0	0.0057	0.01391	0.01684	0.0208	0.0237	0.02828	0.03662	0.05272
9.35	0	0.00565	0.01374	0.01662	0.02049	0.02332	0.02778	0.03589	0.05147
9.6	0	0.0056	0.01357	0.0164	0.02019	0.02295	0.0273	0.03517	0.05027
9.85	0	0.00554	0.0134	0.01618	0.01989	0.02259	0.02683	0.03448	0.04911
10.1	0	0.00549	0.01324	0.01596	0.0196	0.02224	0.02636	0.0338	0.04799
10.35	0	0.00544	0.01308	0.01575	0.01931	0.02189	0.02591	0.03315	0.04691
10.6	0	0.00539	0.01292	0.01554	0.01903	0.02154	0.02547	0.03251	0.04587
10.85	0	0.00534	0.01276	0.01533	0.01875	0.02121	0.02504	0.03189	0.04487
11.1	0	0.00529	0.0126	0.01513	0.01847	0.02088	0.02462	0.03129	0.0439
11.35	0	0.00524	0.01245	0.01493	0.01821	0.02056	0.02421	0.03071	0.04295
11.6	0	0.00519	0.01229	0.01473	0.01794	0.02024	0.02381	0.03014	0.04204
11.85	0	0.00514	0.01214	0.01454	0.01768	0.01993	0.02341	0.02958	0.04116
12.1	0	0.00509	0.012	0.01434	0.01743	0.01963	0.02302	0.02904	0.0403
12.35	0	0.00505	0.01185	0.01415	0.01717	0.01933	0.02265	0.02851	0.03946
12.6	0	0.005	0.0117	0.01397	0.01693	0.01903	0.02228	0.02799	0.03865
12.85	0	0.00495	0.01156	0.01378	0.01668	0.01874	0.02191	0.02749	0.03786
13.1	0	0.0049	0.01142	0.0136	0.01644	0.01846	0.02155	0.02699	0.03709
13.35	0	0.00486	0.01127	0.01342	0.0162	0.01818	0.0212	0.02651	0.03634
13.6	0	0.00481	0.01113	0.01324	0.01597	0.0179	0.02086	0.02603	0.0356
13.85	0	0.00477	0.01099	0.01306	0.01574	0.01763	0.02052	0.02556	0.03488
14.1	0	0.00472	0.01086	0.01288	0.01551	0.01736	0.02018	0.02511	0.03418
14.35	0	0.00467	0.01072	0.01271	0.01528	0.01709	0.01985	0.02466	0.0335
14.6	0	0.00463	0.01058	0.01254	0.01506	0.01683	0.01952	0.02421	0.03283
14.85	0	0.00458	0.01044	0.01237	0.01483	0.01657	0.0192	0.02378	0.03217
15.1	0	0.00454	0.01032	0.01221	0.01463	0.01633	0.01891	0.02338	0.03156
15.35	0	0.0045	0.01021	0.01206	0.01444	0.01611	0.01864	0.02302	0.03103
15.6	0	0.00446	0.0101	0.01193	0.01427	0.0159	0.01838	0.02268	0.03051
15.85	0	0.00443	0.00999	0.01179	0.01409	0.0157	0.01813	0.02234	0.03001
16.1	0	0.00439	0.00989	0.01166	0.01392	0.0155	0.01788	0.02201	0.02952
16.35	0	0.00435	0.00978	0.01152	0.01375	0.0153	0.01764	0.02169	0.02904
16.6	0	0.00432	0.00968	0.01139	0.01358	0.0151	0.0174	0.02137	0.02857
16.85	0	0.00428	0.00957	0.01126	0.01341	0.01491	0.01717	0.02106	0.02812
17.1	0	0.00425	0.00947	0.01114	0.01325	0.01472	0.01694	0.02076	0.02767
17.35	0	0.00422	0.00937	0.01101	0.01309	0.01454	0.01672	0.02046	0.02724
17.6	0	0.00418	0.00928	0.01089	0.01294	0.01436	0.0165	0.02017	0.02682
17.85	0	0.00415	0.00918	0.01077	0.01278	0.01418	0.01628	0.01989	0.0264
18.1	0	0.00411	0.00908	0.01065	0.01263	0.01401	0.01607	0.01961	0.026
18.35	0	0.00408	0.00899	0.01053	0.01249	0.01384	0.01587	0.01934	0.0256
18.6	0	0.00405	0.00889	0.01042	0.01234	0.01367	0.01566	0.01907	0.02522
18.85	0	0.00401	0.0088	0.0103	0.01219	0.0135	0.01546	0.01881	0.02484
19.1	0	0.00398	0.00871	0.01019	0.01205	0.01334	0.01526	0.01856	0.02447
19.35	0	0.00395	0.00862	0.01008	0.01191	0.01318	0.01507	0.01831	0.02411
19.6	0	0.00392	0.00853	0.00997	0.01177	0.01302	0.01488	0.01806	0.02376
19.85	0	0.00388	0.00845	0.00986	0.01164	0.01286	0.0147	0.01782	0.02341

## Sheet: Fig. 3e
Wavelength μm	-2.5 V	-2.25 V	-2 V	-1.75 V	-1.5 V	-1.25V	-1 V	-0.5V	0 V	2 V
2.50219	0.30772	0.23438	0.19826	0.17692	0.12447	0.12662	0.09797	0.09326	0.06379	0.0119
2.50338	0.30765	0.23414	0.19858	0.17721	0.12428	0.12664	0.09754	0.0931	0.06393	0.01201
2.50457	0.30758	0.23391	0.1989	0.17751	0.12411	0.12667	0.09712	0.09296	0.06407	0.01211
2.50583	0.30752	0.23371	0.19922	0.17781	0.12394	0.1267	0.09671	0.09282	0.06421	0.01221
2.50702	0.30746	0.23351	0.19954	0.17811	0.12379	0.12673	0.09632	0.0927	0.06436	0.01231
2.50821	0.30741	0.23334	0.19986	0.17841	0.12365	0.12677	0.09594	0.09258	0.0645	0.01241
2.50947	0.30736	0.23318	0.20018	0.17872	0.12351	0.12682	0.09558	0.09247	0.06464	0.01251
2.51067	0.30732	0.23304	0.20051	0.17902	0.12339	0.12687	0.09523	0.09238	0.06479	0.01261
2.51187	0.30728	0.23291	0.20083	0.17932	0.12328	0.12692	0.09489	0.09229	0.06493	0.0127
2.51307	0.30724	0.2328	0.20115	0.17962	0.12318	0.12698	0.09457	0.09222	0.06508	0.01279
2.51433	0.30721	0.23271	0.20147	0.17993	0.12309	0.12704	0.09427	0.09215	0.06523	0.01288
2.51553	0.30719	0.23263	0.20179	0.18023	0.12301	0.12711	0.09397	0.0921	0.06538	0.01297
2.51674	0.30717	0.23257	0.20212	0.18054	0.12295	0.12718	0.0937	0.09205	0.06553	0.01306
2.518	0.30715	0.23252	0.20244	0.18085	0.12289	0.12726	0.09343	0.09201	0.06568	0.01315
2.51921	0.30714	0.23249	0.20276	0.18115	0.12284	0.12734	0.09319	0.09199	0.06583	0.01323
2.52042	0.30713	0.23248	0.20309	0.18146	0.12281	0.12743	0.09295	0.09197	0.06598	0.01331
2.52169	0.30713	0.23248	0.20341	0.18177	0.12278	0.12752	0.09273	0.09196	0.06613	0.01339
2.5229	0.30714	0.2325	0.20374	0.18208	0.12277	0.12761	0.09253	0.09197	0.06628	0.01347
2.52411	0.30714	0.23253	0.20406	0.18239	0.12277	0.12771	0.09234	0.09198	0.06644	0.01355
2.52532	0.30716	0.23258	0.20439	0.1827	0.12278	0.12781	0.09216	0.092	0.06659	0.01363
2.52659	0.30717	0.23265	0.20471	0.18301	0.1228	0.12792	0.092	0.09204	0.06675	0.0137
2.52781	0.3072	0.23273	0.20504	0.18332	0.12282	0.12804	0.09185	0.09208	0.06691	0.01378
2.52902	0.30722	0.23283	0.20536	0.18363	0.12287	0.12815	0.09172	0.09213	0.06706	0.01385
2.5303	0.30725	0.23295	0.20569	0.18394	0.12292	0.12827	0.0916	0.0922	0.06722	0.01392
2.53152	0.30729	0.23308	0.20602	0.18426	0.12298	0.1284	0.09149	0.09227	0.06738	0.01398
2.53274	0.30733	0.23322	0.20634	0.18457	0.12305	0.12853	0.0914	0.09235	0.06754	0.01405
2.53395	0.30738	0.23339	0.20667	0.18489	0.12313	0.12867	0.09133	0.09244	0.0677	0.01412
2.53524	0.30743	0.23357	0.207	0.1852	0.12323	0.12881	0.09127	0.09255	0.06786	0.01418
2.53646	0.30748	0.23376	0.20733	0.18552	0.12333	0.12895	0.09122	0.09266	0.06803	0.01424
2.53768	0.30754	0.23397	0.20765	0.18583	0.12345	0.1291	0.09119	0.09278	0.06819	0.0143
2.53897	0.3076	0.2342	0.20798	0.18615	0.12358	0.12925	0.09117	0.09291	0.06835	0.01436
2.5402	0.30767	0.23445	0.20831	0.18647	0.12371	0.12941	0.09117	0.09305	0.06852	0.01442
2.54143	0.30775	0.23471	0.20864	0.18679	0.12386	0.12957	0.09118	0.09321	0.06869	0.01447
2.54265	0.30782	0.23498	0.20897	0.18711	0.12402	0.12974	0.0912	0.09337	0.06885	0.01453
2.54395	0.30791	0.23527	0.2093	0.18743	0.12419	0.12991	0.09124	0.09354	0.06902	0.01458
2.54518	0.308	0.23558	0.20963	0.18775	0.12437	0.13009	0.0913	0.09372	0.06919	0.01463
2.54641	0.30809	0.23591	0.20996	0.18807	0.12456	0.13027	0.09136	0.09391	0.06936	0.01468
2.54771	0.30819	0.23625	0.21029	0.18839	0.12476	0.13045	0.09145	0.09411	0.06953	0.01472
2.54894	0.30829	0.2366	0.21062	0.18872	0.12498	0.13064	0.09154	0.09432	0.0697	0.01477
2.55017	0.30839	0.23698	0.21095	0.18904	0.1252	0.13084	0.09166	0.09455	0.06987	0.01481
2.55141	0.3085	0.23736	0.21128	0.18936	0.12544	0.13104	0.09178	0.09478	0.07004	0.01485
2.55271	0.30881	0.23798	0.21191	0.19053	0.12546	0.13116	0.09185	0.09468	0.07043	0.01489
2.55395	0.30932	0.23885	0.21263	0.19199	0.12568	0.13153	0.09214	0.09478	0.07091	0.01493
2.55519	0.30986	0.23982	0.2133	0.19328	0.12623	0.13203	0.09265	0.09526	0.07135	0.01497
2.5565	0.31031	0.24073	0.21387	0.19413	0.12702	0.13254	0.09327	0.09591	0.07157	0.01501
2.55774	0.31062	0.24147	0.21429	0.19451	0.12776	0.13294	0.09378	0.09635	0.07166	0.01504
2.55898	0.31074	0.24197	0.21451	0.19444	0.12819	0.13315	0.09412	0.09643	0.07157	0.01507
2.56023	0.31067	0.24236	0.21463	0.19404	0.12841	0.13331	0.09445	0.09638	0.07139	0.0151
2.56154	0.31046	0.24277	0.21482	0.1937	0.12869	0.13356	0.09495	0.09639	0.07124	0.01513
2.56279	0.31009	0.24337	0.21523	0.19366	0.12907	0.13378	0.09552	0.0966	0.07126	0.01516
2.56404	0.30964	0.24399	0.21578	0.19355	0.12942	0.13376	0.09586	0.09704	0.07142	0.01519
2.56535	0.30919	0.24453	0.2163	0.19312	0.12976	0.13353	0.09594	0.09772	0.07158	0.01521
2.5666	0.30885	0.24506	0.21668	0.19267	0.1302	0.13334	0.09599	0.09846	0.07179	0.01523
2.56786	0.30864	0.24565	0.21683	0.19254	0.13075	0.13333	0.09606	0.09915	0.07223	0.01525
2.56911	0.30854	0.24629	0.21682	0.1927	0.13135	0.13348	0.09617	0.09981	0.07296	0.01527
2.57043	0.30857	0.24693	0.21692	0.19301	0.13198	0.13381	0.09637	0.10051	0.07372	0.01529
2.57169	0.30882	0.24748	0.21728	0.19351	0.13266	0.13441	0.09673	0.10137	0.0744	0.01531
2.57294	0.30922	0.24794	0.21785	0.1942	0.13339	0.13532	0.09734	0.10237	0.07495	0.01532
2.57427	0.30954	0.24836	0.2184	0.19488	0.13405	0.13625	0.09808	0.10337	0.07522	0.01533
2.57553	0.30978	0.24894	0.21883	0.19539	0.13459	0.13696	0.09874	0.10413	0.07524	0.01535
2.57679	0.31006	0.24959	0.21904	0.19568	0.13493	0.13744	0.09909	0.1047	0.07519	0.01536
2.57805	0.31045	0.25014	0.21907	0.19582	0.13507	0.13782	0.09918	0.10519	0.07512	0.01569
2.57938	0.3109	0.25052	0.21915	0.19592	0.13515	0.13808	0.09933	0.10558	0.07504	0.01602
2.58065	0.3113	0.2507	0.2194	0.19604	0.13532	0.1383	0.09967	0.10585	0.07507	0.01623
2.58191	0.31159	0.25078	0.21977	0.19614	0.13565	0.1384	0.10002	0.10612	0.07524	0.01625
2.58325	0.31176	0.25093	0.22014	0.19624	0.13608	0.13838	0.10025	0.10642	0.07542	0.01601
2.58451	0.3118	0.25116	0.22038	0.1963	0.13644	0.13827	0.10033	0.10667	0.07552	0.01555
2.58578	0.31168	0.25134	0.22045	0.19622	0.13662	0.1381	0.10029	0.10667	0.07556	0.01512
2.58705	0.3116	0.25143	0.22047	0.19598	0.13667	0.13798	0.10019	0.10639	0.07556	0.01511
2.58839	0.31156	0.25135	0.22032	0.1956	0.13661	0.13799	0.09997	0.10599	0.07549	0.01545
2.58967	0.31161	0.25137	0.22	0.1953	0.13662	0.13818	0.09973	0.10581	0.07545	0.01577
2.59094	0.31178	0.25175	0.21966	0.19523	0.13682	0.13852	0.09961	0.10598	0.07566	0.01585
2.59229	0.31212	0.2524	0.2195	0.19537	0.1372	0.13897	0.09966	0.10642	0.07606	0.01573
2.59356	0.31254	0.25308	0.21952	0.19553	0.13764	0.13936	0.09988	0.107	0.07639	0.01559
2.59484	0.31295	0.2536	0.21962	0.19555	0.13801	0.13958	0.10025	0.10754	0.07644	0.01547
2.59619	0.31343	0.25407	0.21986	0.19559	0.13844	0.13986	0.10068	0.10796	0.07643	0.01537
2.59747	0.31403	0.25456	0.22024	0.19572	0.13886	0.14015	0.10106	0.10806	0.07652	0.01536
2.59875	0.31462	0.25497	0.22057	0.19584	0.13911	0.14022	0.10139	0.10783	0.07659	0.01546
2.60004	0.3151	0.25528	0.22087	0.19597	0.13923	0.14005	0.1018	0.10741	0.07651	0.01554
2.60139	0.31555	0.25557	0.22122	0.19622	0.13949	0.13997	0.10247	0.10707	0.07633	0.01563
2.60268	0.31613	0.25599	0.22174	0.19668	0.14011	0.14027	0.10342	0.10704	0.07634	0.01582
2.60396	0.31691	0.25652	0.22239	0.19726	0.14094	0.14086	0.10446	0.1072	0.07668	0.0161
2.60532	0.31771	0.25697	0.22296	0.19777	0.14164	0.14151	0.10537	0.10718	0.07725	0.01629
2.60661	0.31845	0.25725	0.22339	0.1981	0.14213	0.14194	0.10613	0.10681	0.07776	0.01633
2.6079	0.31914	0.25744	0.22369	0.19829	0.1425	0.14222	0.10678	0.10628	0.07791	0.0163
2.60919	0.31972	0.25756	0.22388	0.1984	0.14276	0.14247	0.10729	0.10574	0.07762	0.01617
2.61056	0.32006	0.25753	0.22386	0.19842	0.14282	0.1427	0.10767	0.10513	0.07707	0.0159
2.61185	0.32024	0.25755	0.22394	0.19857	0.14296	0.14296	0.10822	0.10459	0.07693	0.01549
2.61315	0.3206	0.25792	0.22475	0.19903	0.14352	0.14344	0.10927	0.10453	0.07758	0.0151
2.61452	0.32119	0.25856	0.22618	0.19959	0.14427	0.14427	0.11057	0.10487	0.07877	0.01481
2.61582	0.32189	0.25919	0.22764	0.19991	0.14465	0.14522	0.11153	0.10528	0.07993	0.0147
2.61712	0.3226	0.25954	0.22863	0.19995	0.14464	0.14595	0.11178	0.1055	0.08064	0.01481
2.61842	0.32334	0.25951	0.2291	0.19986	0.14458	0.14635	0.11138	0.10551	0.08089	0.01504
2.61979	0.32396	0.25913	0.22919	0.19969	0.14465	0.14658	0.1107	0.10538	0.08087	0.01523
2.62109	0.32429	0.25848	0.22904	0.19945	0.14475	0.1467	0.1101	0.1052	0.08059	0.0153
2.6224	0.32437	0.25772	0.2288	0.19921	0.14472	0.14663	0.10972	0.10484	0.08	0.01535
2.62378	0.32451	0.25709	0.22866	0.19913	0.14467	0.14648	0.10942	0.10429	0.07938	0.01537
2.62509	0.32495	0.25684	0.22883	0.19925	0.14485	0.14643	0.1092	0.10374	0.07912	0.01531
2.6264	0.3256	0.25703	0.22936	0.19959	0.14547	0.14661	0.10921	0.10351	0.07928	0.0153
2.62771	0.32637	0.25756	0.23028	0.20016	0.14657	0.14716	0.10942	0.10374	0.07962	0.01542
2.62909	0.32727	0.25827	0.23158	0.20099	0.14793	0.14813	0.10952	0.10431	0.08	0.0155
2.6304	0.32804	0.25884	0.23281	0.20195	0.14913	0.14916	0.10923	0.10481	0.08014	0.01546
2.63172	0.32855	0.25907	0.23358	0.20269	0.14993	0.14998	0.10854	0.105	0.08006	0.01534
2.6331	0.32902	0.25904	0.23398	0.2031	0.15037	0.1505	0.10782	0.10496	0.07996	0.01528
2.63442	0.32969	0.2591	0.23432	0.20345	0.15062	0.15098	0.10731	0.10496	0.07999	0.01529
2.63574	0.33046	0.25935	0.23471	0.20393	0.15091	0.15157	0.10693	0.10512	0.08008	0.01531
2.63706	0.33105	0.25961	0.23508	0.20445	0.15123	0.15216	0.1065	0.10538	0.08006	0.0153
2.63845	0.33139	0.25957	0.23526	0.20463	0.15135	0.15247	0.10586	0.10551	0.07977	0.01535
2.63978	0.3317	0.25942	0.23553	0.20452	0.15122	0.15262	0.10507	0.10558	0.07936	0.01553
2.6411	0.33202	0.25944	0.23601	0.20443	0.1509	0.15272	0.10427	0.1056	0.079	0.01581
2.6425	0.33229	0.25978	0.23661	0.20464	0.15061	0.15285	0.10361	0.10568	0.07878	0.01606
2.64382	0.33251	0.26011	0.23708	0.20503	0.15046	0.1529	0.10305	0.10581	0.07859	0.01616
2.64515	0.33272	0.26022	0.23728	0.20536	0.1504	0.15278	0.10261	0.10588	0.07824	0.01616
2.64648	0.33284	0.26014	0.23733	0.20571	0.15043	0.15255	0.10226	0.10586	0.07778	0.01612
2.64788	0.33289	0.26023	0.23737	0.20644	0.15067	0.15251	0.10208	0.10589	0.07743	0.01601
2.64922	0.33295	0.26065	0.23749	0.20758	0.15108	0.15274	0.102	0.10599	0.07725	0.01575
2.65055	0.333	0.26105	0.23746	0.2086	0.15134	0.15289	0.10171	0.10596	0.07713	0.01536
2.65196	0.33305	0.26113	0.23721	0.20927	0.15127	0.15273	0.10124	0.10574	0.07694	0.01496
2.65329	0.33321	0.26109	0.23701	0.20976	0.15099	0.15239	0.10082	0.10545	0.07662	0.01471
2.65463	0.33364	0.26121	0.23708	0.21037	0.1508	0.15216	0.10057	0.10518	0.07617	0.01468
2.65597	0.33416	0.26162	0.23735	0.21106	0.1509	0.15219	0.10035	0.10507	0.07574	0.01487
2.65738	0.33445	0.26208	0.23745	0.21151	0.15127	0.15238	0.10001	0.10526	0.0755	0.01501
2.65873	0.33437	0.26229	0.23721	0.21142	0.15175	0.15241	0.0996	0.10571	0.07529	0.01504
2.66007	0.33401	0.26223	0.23683	0.2109	0.15225	0.15218	0.0992	0.10609	0.07493	0.01502
2.66149	0.33356	0.26201	0.23655	0.21031	0.15248	0.15193	0.09879	0.10621	0.07438	0.01496
2.66283	0.33311	0.26178	0.23644	0.20999	0.15243	0.15186	0.09839	0.10627	0.07392	0.01487
2.66418	0.33273	0.26172	0.2365	0.21003	0.15236	0.15196	0.09816	0.10648	0.07361	0.0147
2.66553	0.33264	0.26204	0.23677	0.21068	0.15257	0.15215	0.09823	0.10683	0.07352	0.01437
2.66695	0.33282	0.26256	0.23714	0.21188	0.15302	0.15237	0.09854	0.10727	0.07372	0.01403
2.6683	0.33312	0.26307	0.23742	0.21313	0.15365	0.15274	0.09891	0.10793	0.07426	0.0139
2.66966	0.33352	0.26345	0.23749	0.21391	0.15438	0.15325	0.09917	0.10874	0.0749	0.01398
2.67108	0.33395	0.26374	0.23736	0.21433	0.15503	0.15377	0.09931	0.10939	0.07527	0.01407
2.67244	0.33437	0.26398	0.237	0.21478	0.15546	0.15424	0.09939	0.10979	0.07539	0.01401
2.6738	0.33473	0.26424	0.23655	0.21527	0.15566	0.15459	0.09942	0.11005	0.07544	0.01384
2.67523	0.33501	0.26461	0.23623	0.21563	0.15578	0.1548	0.09953	0.11035	0.07547	0.01374
2.67659	0.33523	0.26494	0.23609	0.2158	0.15585	0.15492	0.09975	0.11065	0.07535	0.01365
2.67795	0.33544	0.26517	0.23608	0.21587	0.15582	0.155	0.10001	0.11093	0.07517	0.01335
2.67931	0.33566	0.26543	0.2362	0.21601	0.15579	0.15506	0.10028	0.11113	0.07498	0.01285
2.68075	0.33591	0.26588	0.23639	0.21625	0.15586	0.1551	0.10041	0.11128	0.07484	0.01234
2.68212	0.33619	0.26631	0.23646	0.21653	0.15602	0.15524	0.10025	0.11139	0.07478	0.01207
2.68348	0.33645	0.26647	0.23623	0.21668	0.15624	0.15542	0.09987	0.11148	0.07472	0.01208
2.68492	0.33656	0.2663	0.23587	0.21667	0.15647	0.15537	0.09958	0.11138	0.07463	0.01214
2.68629	0.33647	0.26601	0.23564	0.21669	0.1567	0.15504	0.09947	0.11113	0.07472	0.01193
2.68767	0.33617	0.26577	0.23548	0.21673	0.15684	0.15463	0.0994	0.11084	0.07504	0.01156
2.68904	0.33571	0.26557	0.23521	0.21671	0.15671	0.15427	0.09924	0.11053	0.07536	0.01133
2.69049	0.33526	0.26542	0.23483	0.21659	0.15634	0.15411	0.0991	0.11017	0.07557	0.01128
2.69186	0.33492	0.26522	0.2344	0.21634	0.15584	0.1541	0.09902	0.10972	0.07561	0.01134
2.69324	0.33472	0.26495	0.23396	0.21608	0.1553	0.15412	0.09905	0.10923	0.07555	0.01144
2.69469	0.33476	0.26476	0.23354	0.21615	0.1548	0.15411	0.09922	0.10894	0.07551	0.01148
2.69607	0.33505	0.26487	0.23322	0.21667	0.1543	0.15423	0.09958	0.10905	0.07562	0.01148
2.69745	0.33548	0.26533	0.23298	0.21746	0.15386	0.15459	0.10008	0.10948	0.07599	0.01146
2.69884	0.33578	0.26585	0.23273	0.21814	0.15342	0.15495	0.10054	0.10971	0.07642	0.01145
2.70029	0.33576	0.26606	0.23237	0.21844	0.15285	0.15489	0.10088	0.10938	0.07653	0.0114
2.70168	0.3355	0.26589	0.23189	0.21836	0.15212	0.15438	0.10117	0.10861	0.07628	0.01126
2.70307	0.33514	0.26542	0.2314	0.21799	0.15126	0.15375	0.10156	0.10758	0.07583	0.01115
2.70453	0.33467	0.26473	0.23096	0.21758	0.15025	0.15322	0.1019	0.10635	0.07542	0.01108
2.70592	0.33401	0.26393	0.23056	0.21723	0.14907	0.15276	0.10211	0.10505	0.07496	0.01097
2.70731	0.33315	0.26317	0.23017	0.21688	0.14786	0.15227	0.10235	0.10387	0.07443	0.0108
2.70871	0.33221	0.26256	0.22978	0.21641	0.14684	0.15185	0.10277	0.10283	0.07402	0.01059
2.71017	0.33148	0.26212	0.22947	0.21587	0.14618	0.15165	0.10339	0.102	0.07402	0.01034
2.71157	0.33093	0.2617	0.22919	0.21532	0.14563	0.15166	0.10394	0.10128	0.0743	0.01003
2.71297	0.33036	0.2611	0.22879	0.21479	0.14494	0.15173	0.10428	0.1005	0.07456	0.00956
2.71444	0.32967	0.26034	0.22816	0.21426	0.14416	0.15177	0.10446	0.09961	0.07456	0.00895
2.71584	0.32913	0.25971	0.22753	0.21383	0.14355	0.15187	0.10463	0.09889	0.07444	0.00836
2.71724	0.32876	0.25932	0.227	0.21352	0.14317	0.15215	0.10478	0.09854	0.07451	0.00792
2.71865	0.32837	0.25897	0.22653	0.21321	0.14288	0.15247	0.10483	0.09835	0.07485	0.0076
2.72013	0.32785	0.2585	0.22604	0.21289	0.14257	0.1527	0.10478	0.09806	0.0754	0.00733
2.72153	0.32731	0.25794	0.22554	0.21259	0.14225	0.15275	0.10465	0.0978	0.07608	0.0071
2.72294	0.32676	0.25722	0.22488	0.21209	0.14178	0.15245	0.10419	0.09756	0.07643	0.00694
2.72442	0.32602	0.2563	0.22374	0.21127	0.14103	0.15176	0.10317	0.09709	0.07621	0.00686
2.72584	0.32501	0.25525	0.22225	0.21033	0.14018	0.15088	0.10184	0.09638	0.07565	0.00689
2.72725	0.32383	0.25414	0.2207	0.20951	0.13953	0.15006	0.1006	0.09565	0.07505	0.00698
2.72866	0.32261	0.25298	0.21941	0.20889	0.13921	0.14949	0.09963	0.0951	0.07457	0.007
2.73015	0.32145	0.25188	0.21853	0.20853	0.13911	0.14916	0.09902	0.09482	0.07424	0.00688
2.73157	0.32047	0.25088	0.21808	0.20845	0.13914	0.14906	0.09877	0.09478	0.07418	0.00672
2.73299	0.31965	0.2499	0.21795	0.20847	0.13923	0.14911	0.09868	0.09477	0.07442	0.00664
2.73448	0.31876	0.24884	0.21788	0.20827	0.13923	0.14917	0.0984	0.09468	0.0748	0.00662
2.7359	0.31757	0.24756	0.21754	0.20766	0.13896	0.14913	0.09788	0.09456	0.07489	0.00663
2.73733	0.31599	0.24606	0.21676	0.20676	0.13832	0.149	0.09715	0.09438	0.0744	0.00669
2.73875	0.31425	0.24454	0.21573	0.20579	0.13747	0.14891	0.09631	0.09398	0.07356	0.00687
2.74025	0.31239	0.24288	0.21443	0.20469	0.13648	0.14867	0.09534	0.09314	0.07257	0.00709
2.74168	0.3103	0.24074	0.21268	0.20318	0.13521	0.14794	0.09427	0.09178	0.0713	0.00724
2.74311	0.30815	0.23816	0.21062	0.20124	0.13357	0.14674	0.09318	0.09024	0.06983	0.00722
2.74461	0.30624	0.2357	0.20885	0.19949	0.13185	0.14556	0.09229	0.08913	0.06861	0.00716
2.74605	0.30457	0.23382	0.20755	0.19838	0.13042	0.14482	0.09163	0.08862	0.0679	0.00714
2.74748	0.30279	0.23222	0.20629	0.19758	0.12926	0.1443	0.09103	0.08831	0.06726	0.00722
2.74891	0.30081	0.23061	0.20481	0.19673	0.12815	0.14374	0.09031	0.08795	0.06633	0.00744
2.75043	0.29865	0.22895	0.20318	0.19572	0.12706	0.143	0.0894	0.08748	0.06511	0.00775
2.75186	0.29645	0.22727	0.20166	0.19483	0.12607	0.14213	0.08841	0.08686	0.06389	0.00802
2.7533	0.29434	0.22558	0.20026	0.19431	0.12524	0.14123	0.08759	0.0861	0.06287	0.00798
2.75482	0.29249	0.22391	0.19891	0.19399	0.12459	0.14037	0.08693	0.08535	0.06205	0.0077
2.75626	0.29083	0.22224	0.1975	0.19349	0.12399	0.13954	0.08627	0.08462	0.06126	0.00738
2.75771	0.28913	0.22052	0.19604	0.19259	0.12319	0.13872	0.08542	0.08373	0.06043	0.00722
2.75923	0.28724	0.21882	0.19462	0.19152	0.12218	0.13795	0.08438	0.08275	0.05966	0.00732
2.76068	0.28522	0.21725	0.19338	0.19051	0.12111	0.13735	0.08331	0.08186	0.05896	0.00769
2.76213	0.28324	0.2158	0.1924	0.18968	0.12014	0.13689	0.08246	0.0812	0.0584	0.00822
2.76358	0.28133	0.2144	0.19152	0.18889	0.11929	0.13637	0.08184	0.08061	0.05786	0.00875
2.7651	0.27951	0.21311	0.19068	0.18802	0.11861	0.13579	0.0813	0.08011	0.05725	0.00914
2.76656	0.27787	0.21215	0.18988	0.18719	0.11819	0.13539	0.08085	0.07975	0.05662	0.00935
2.76801	0.27634	0.21146	0.18908	0.1865	0.11806	0.13528	0.0804	0.07959	0.056	0.00938
2.76955	0.27464	0.21072	0.18821	0.18581	0.11809	0.13529	0.07989	0.07947	0.05541	0.00923
2.771	0.27278	0.20966	0.18726	0.18505	0.11799	0.13519	0.07943	0.07928	0.05484	0.00893
2.77246	0.27105	0.20845	0.18631	0.18438	0.11762	0.13489	0.07908	0.07902	0.05427	0.00859
2.77393	0.26955	0.20734	0.18542	0.18389	0.11702	0.13456	0.07878	0.07872	0.05377	0.00842
2.77546	0.26822	0.20644	0.18459	0.18349	0.11633	0.13428	0.07843	0.0784	0.05332	0.00841
2.77693	0.26694	0.20566	0.18384	0.18315	0.1158	0.13403	0.07795	0.07803	0.0529	0.0085
2.7784	0.26562	0.20489	0.18304	0.18282	0.11548	0.13379	0.07735	0.07754	0.05249	0.00864
2.77994	0.26434	0.20417	0.18216	0.18262	0.11544	0.13367	0.07671	0.07703	0.05215	0.00879
2.78141	0.26309	0.20349	0.18117	0.18235	0.11563	0.13369	0.07612	0.07674	0.05192	0.00901
2.78288	0.26189	0.20282	0.1802	0.18175	0.11589	0.1337	0.07552	0.07663	0.05167	0.00926
2.78435	0.26078	0.20209	0.17936	0.18078	0.11593	0.13344	0.07483	0.07639	0.05122	0.00951
2.7859	0.2597	0.20134	0.1787	0.17973	0.11567	0.13299	0.07401	0.07592	0.05072	0.00967
2.78738	0.25867	0.20074	0.17819	0.17893	0.11527	0.13265	0.07322	0.07545	0.05049	0.00965
2.78886	0.25781	0.20033	0.17793	0.17847	0.115	0.1326	0.0726	0.07512	0.05052	0.00951
2.79041	0.25714	0.19999	0.17786	0.17821	0.11487	0.13283	0.07218	0.07481	0.0505	0.00945
2.79189	0.25649	0.19954	0.17783	0.17802	0.11482	0.13313	0.07183	0.07435	0.05018	0.00952
2.79337	0.25575	0.19895	0.17771	0.17782	0.11477	0.13331	0.07152	0.07377	0.04959	0.00965
2.79486	0.25493	0.19824	0.17737	0.1775	0.1147	0.13323	0.07112	0.07312	0.04894	0.00988
2.79642	0.25403	0.19739	0.17676	0.177	0.1146	0.13297	0.07058	0.0725	0.04831	0.01016
2.79791	0.25295	0.19642	0.17597	0.17624	0.11429	0.13255	0.06989	0.07179	0.04761	0.01032
2.7994	0.25168	0.19547	0.17521	0.17534	0.11362	0.13192	0.06922	0.07094	0.04687	0.01032
2.80096	0.25038	0.19465	0.17468	0.17458	0.11264	0.1313	0.06866	0.06997	0.0463	0.01035
2.80245	0.24927	0.19406	0.17429	0.17409	0.11154	0.13101	0.06815	0.06908	0.046	0.01051
2.80395	0.24841	0.19362	0.1737	0.17363	0.11056	0.13109	0.06766	0.06827	0.04578	0.01073
2.80544	0.24771	0.19327	0.17293	0.17307	0.10978	0.13117	0.0671	0.06752	0.04544	0.01085
2.80702	0.24714	0.19307	0.17234	0.17266	0.10927	0.13117	0.06656	0.06685	0.0449	0.01088
2.80852	0.2466	0.19299	0.17203	0.17249	0.10884	0.13102	0.06601	0.06616	0.04409	0.01084
2.81001	0.24598	0.19291	0.17184	0.17248	0.1083	0.13079	0.06544	0.06542	0.04315	0.01071
2.8116	0.24537	0.19279	0.17163	0.17252	0.10775	0.13054	0.06496	0.06477	0.04235	0.01056
2.8131	0.24491	0.19275	0.17134	0.17253	0.10743	0.13043	0.06468	0.06433	0.04188	0.0105
2.8146	0.24433	0.19275	0.17086	0.17238	0.10739	0.1303	0.06437	0.06384	0.04165	0.01048
2.81611	0.24344	0.19265	0.17026	0.17201	0.1073	0.12981	0.06391	0.06291	0.04137	0.01045
2.8177	0.24233	0.1924	0.16974	0.17151	0.10696	0.12901	0.06346	0.0617	0.04085	0.01048
2.8192	0.24125	0.19219	0.16943	0.17106	0.10648	0.12844	0.06324	0.06073	0.04037	0.01065
2.82072	0.24024	0.19218	0.16931	0.17074	0.10606	0.12826	0.06318	0.06012	0.03999	0.01087
2.82231	0.23927	0.19225	0.16917	0.17051	0.10578	0.12825	0.06305	0.0596	0.03965	0.01106
2.82382	0.23846	0.19247	0.16894	0.17036	0.1058	0.12834	0.06297	0.05913	0.03938	0.01125
2.82534	0.23795	0.19284	0.1687	0.17042	0.1062	0.12858	0.06323	0.05881	0.0394	0.01151
2.82686	0.23775	0.19321	0.1685	0.17071	0.1068	0.129	0.06372	0.0586	0.03981	0.01178
2.82845	0.23778	0.19347	0.16843	0.17116	0.10734	0.1295	0.06417	0.05847	0.04034	0.01193
2.82998	0.23779	0.19372	0.16842	0.17165	0.10777	0.12996	0.06442	0.05843	0.0406	0.01192
2.8315	0.23772	0.19414	0.16845	0.17212	0.10828	0.13032	0.06459	0.0585	0.04053	0.01179
2.8331	0.23768	0.19476	0.1685	0.17258	0.10892	0.13065	0.06477	0.0587	0.04031	0.01173
2.83463	0.23781	0.19553	0.1686	0.17301	0.10957	0.13098	0.06503	0.05902	0.0403	0.01185
2.83616	0.23787	0.19618	0.16848	0.17318	0.10992	0.13125	0.06518	0.05922	0.04041	0.01211
2.83768	0.23761	0.19641	0.168	0.17294	0.10979	0.13123	0.06496	0.05902	0.04033	0.01234
2.8393	0.23713	0.19629	0.1673	0.17246	0.10932	0.13081	0.06438	0.05846	0.03991	0.01235
2.84083	0.23665	0.19604	0.16671	0.17193	0.10888	0.13011	0.06368	0.05788	0.03931	0.01216
2.84236	0.23629	0.19578	0.16642	0.17149	0.10862	0.12947	0.06316	0.05756	0.03883	0.01199
2.84398	0.23606	0.19558	0.16637	0.17125	0.10861	0.12905	0.06293	0.05752	0.03872	0.01183
2.84552	0.23575	0.19525	0.16627	0.17107	0.10846	0.12869	0.06275	0.05751	0.03874	0.01156
2.84706	0.23543	0.19479	0.16613	0.17073	0.10807	0.12839	0.06265	0.0575	0.03877	0.01107
2.84868	0.23543	0.19442	0.16621	0.17037	0.10772	0.12832	0.06289	0.05772	0.03893	0.01043
2.85022	0.23573	0.19427	0.16653	0.17024	0.10763	0.12845	0.06349	0.05809	0.03945	0.00982
2.85177	0.23602	0.19415	0.16681	0.17024	0.10767	0.12853	0.06401	0.05825	0.04006	0.00942
2.85331	0.23587	0.1939	0.16678	0.17	0.1075	0.12833	0.06404	0.05803	0.0403	0.00926
2.85494	0.23539	0.19355	0.16653	0.16955	0.10715	0.12786	0.06368	0.05768	0.04026	0.00929
2.85649	0.23499	0.1932	0.16627	0.16926	0.1068	0.12747	0.06325	0.0574	0.04028	0.00941
2.85804	0.23475	0.19285	0.16611	0.16918	0.10652	0.12737	0.06285	0.05715	0.04047	0.00963
2.85968	0.23462	0.19238	0.16598	0.16911	0.10634	0.1275	0.06264	0.05689	0.04082	0.00986
2.86123	0.23453	0.19178	0.16588	0.16906	0.10627	0.12773	0.06273	0.05678	0.04128	0.01002
2.86279	0.23449	0.19118	0.16586	0.16921	0.10625	0.12802	0.06306	0.05707	0.04179	0.01007
2.86434	0.23455	0.19091	0.16596	0.16976	0.10628	0.12851	0.0635	0.05778	0.04245	0.01011
2.86599	0.2347	0.19115	0.16622	0.17069	0.10658	0.1292	0.06402	0.05869	0.04329	0.01021
2.86755	0.23491	0.19172	0.16655	0.1716	0.10726	0.12996	0.06464	0.05953	0.04409	0.01023
2.86911	0.2351	0.19215	0.16666	0.17197	0.10792	0.13045	0.06511	0.06003	0.04443	0.01008
2.87076	0.23527	0.19226	0.16648	0.17188	0.10819	0.13057	0.06526	0.06015	0.04438	0.00984
2.87233	0.23541	0.1921	0.1663	0.17171	0.10825	0.13055	0.06528	0.06006	0.04438	0.00968
2.87389	0.23556	0.19182	0.16633	0.17169	0.1083	0.13054	0.06548	0.0599	0.0447	0.00963
2.87546	0.23562	0.19144	0.16635	0.17149	0.10828	0.13035	0.06575	0.05964	0.04501	0.00966
2.87712	0.23568	0.19108	0.16644	0.17101	0.10823	0.12999	0.0659	0.05942	0.04514	0.00953
2.87869	0.23583	0.19089	0.16667	0.17061	0.10822	0.1297	0.06605	0.05944	0.04528	0.00924
2.88027	0.23591	0.19099	0.16696	0.17051	0.1082	0.12954	0.06632	0.05974	0.04555	0.00894
2.88193	0.2359	0.19136	0.1673	0.1707	0.10825	0.12949	0.06677	0.06024	0.04586	0.00862
2.88351	0.23594	0.19184	0.16782	0.17101	0.10856	0.12949	0.06733	0.06078	0.04611	0.00828
2.88509	0.23608	0.19235	0.16853	0.17138	0.10923	0.12958	0.06789	0.06133	0.0464	0.00787
2.88667	0.23626	0.19281	0.16919	0.17173	0.10998	0.12973	0.0683	0.06185	0.0468	0.00737
2.88834	0.23652	0.19319	0.1698	0.17216	0.11068	0.12998	0.06863	0.06246	0.04726	0.00692
2.88992	0.23703	0.19349	0.17051	0.17289	0.11138	0.13034	0.06901	0.06318	0.04771	0.00666
2.89151	0.23759	0.19357	0.17119	0.17368	0.11201	0.13067	0.06924	0.06381	0.04813	0.00657
2.89318	0.23797	0.19339	0.1717	0.17427	0.11241	0.13086	0.06921	0.06413	0.04865	0.00654
2.89477	0.23813	0.19301	0.17191	0.1746	0.11245	0.13087	0.06896	0.06417	0.04925	0.00655
2.89637	0.23824	0.19279	0.17187	0.17483	0.11222	0.13088	0.06868	0.06413	0.04976	0.00672
2.89796	0.23834	0.19272	0.17177	0.17495	0.11203	0.13107	0.06846	0.06408	0.05015	0.0071
2.89964	0.23837	0.1926	0.17181	0.17498	0.11212	0.1314	0.06839	0.0641	0.05044	0.00748
2.90124	0.23835	0.19244	0.17213	0.17502	0.11243	0.13178	0.06849	0.06419	0.05067	0.00762
2.90284	0.23836	0.19251	0.17249	0.17526	0.11267	0.13213	0.06869	0.06427	0.05078	0.00757
2.90453	0.23855	0.19292	0.17271	0.17565	0.11271	0.13232	0.069	0.06424	0.05066	0.00756
2.90613	0.23897	0.19343	0.17294	0.17597	0.11258	0.13228	0.06931	0.06402	0.0503	0.00775
2.90774	0.23947	0.19369	0.17326	0.1761	0.11221	0.13211	0.06949	0.06369	0.04984	0.008
2.90934	0.23992	0.19362	0.17354	0.17609	0.11158	0.13194	0.06949	0.06334	0.04946	0.00812
2.91104	0.24039	0.19354	0.17378	0.17616	0.11088	0.13201	0.0696	0.06316	0.04928	0.00814
2.91265	0.24087	0.19367	0.17408	0.17636	0.11036	0.13236	0.06996	0.06313	0.04923	0.00819
2.91426	0.24124	0.19376	0.17432	0.17654	0.11004	0.13273	0.07035	0.063	0.049	0.00832
2.91596	0.2414	0.19366	0.17435	0.17659	0.10985	0.13288	0.07065	0.06268	0.04841	0.00848
2.91758	0.2413	0.1935	0.17413	0.17646	0.10962	0.13272	0.0708	0.06237	0.04757	0.00859
2.9192	0.24107	0.19346	0.17378	0.17614	0.10923	0.13243	0.07079	0.0623	0.04679	0.00868
2.92082	0.24096	0.19368	0.17349	0.17584	0.10874	0.13223	0.07059	0.06243	0.04634	0.00879
2.92252	0.2412	0.19424	0.17362	0.1759	0.10838	0.13237	0.07054	0.06263	0.04632	0.00883
2.92415	0.24165	0.195	0.174	0.17628	0.10802	0.13268	0.07065	0.06282	0.04649	0.00867
2.92577	0.24219	0.19571	0.17433	0.17681	0.10763	0.13298	0.07079	0.06293	0.04677	0.00838
2.92749	0.24286	0.19624	0.17453	0.17728	0.10731	0.13325	0.07085	0.06292	0.04708	0.00816
2.92912	0.24367	0.1968	0.17472	0.1777	0.10721	0.13359	0.07098	0.06298	0.04732	0.00806
2.93075	0.24452	0.19755	0.1751	0.17819	0.10728	0.13389	0.07132	0.06325	0.04741	0.00812
2.93247	0.24527	0.19851	0.17582	0.17891	0.10743	0.13416	0.07183	0.06369	0.04745	0.00835
2.9341	0.24594	0.19949	0.17672	0.17984	0.10753	0.13463	0.07245	0.06412	0.04754	0.00869
2.93574	0.24645	0.20021	0.17736	0.18065	0.10753	0.13523	0.07309	0.06439	0.04752	0.00899
2.93738	0.24691	0.20072	0.17775	0.1812	0.10762	0.13595	0.07387	0.0647	0.04754	0.00918
2.9391	0.24753	0.20132	0.17807	0.18163	0.10801	0.13678	0.07489	0.06525	0.04788	0.00931
2.94074	0.24827	0.20224	0.17841	0.18208	0.10855	0.13771	0.07591	0.06585	0.04856	0.00944
2.94239	0.24878	0.20327	0.17877	0.18249	0.1089	0.13852	0.07665	0.06612	0.04907	0.00962
2.94412	0.24903	0.20419	0.1792	0.18286	0.10898	0.13912	0.07724	0.06612	0.04916	0.00977
2.94577	0.24936	0.2051	0.17968	0.18328	0.10912	0.13964	0.07789	0.06621	0.049	0.00992
2.94742	0.24992	0.20605	0.18018	0.18385	0.10943	0.14024	0.07858	0.06655	0.04895	0.01002
2.94907	0.25059	0.20684	0.18058	0.18452	0.10977	0.14081	0.0791	0.06691	0.04906	0.01002
2.95081	0.25113	0.20733	0.18086	0.18508	0.11009	0.14113	0.07938	0.0671	0.04918	0.00982
2.95247	0.25164	0.20785	0.18123	0.18559	0.11061	0.14127	0.07973	0.06736	0.04932	0.00955
2.95412	0.25229	0.20858	0.1817	0.18617	0.11138	0.14142	0.0802	0.06781	0.04956	0.00938
2.95587	0.25296	0.20938	0.18218	0.18661	0.11206	0.14153	0.0805	0.06826	0.04968	0.00935
2.95753	0.25351	0.21012	0.18275	0.18682	0.11245	0.14154	0.08054	0.06851	0.04958	0.00935
2.95919	0.25413	0.2109	0.18361	0.18709	0.11285	0.14158	0.08055	0.06863	0.04949	0.00934
2.96086	0.25498	0.21179	0.18457	0.18745	0.11346	0.1417	0.08058	0.06876	0.0496	0.00934
2.96261	0.25591	0.21271	0.18529	0.18773	0.11416	0.14185	0.08056	0.06892	0.04995	0.00926
2.96428	0.25678	0.21364	0.18575	0.18792	0.11477	0.14204	0.08053	0.06906	0.05053	0.00912
2.96595	0.25755	0.21443	0.1862	0.18822	0.11536	0.14221	0.08053	0.06916	0.05126	0.00895
2.96771	0.25833	0.21505	0.18682	0.18877	0.11614	0.14221	0.08053	0.06934	0.05197	0.00879
2.96939	0.25919	0.21564	0.18762	0.18953	0.11717	0.14215	0.08061	0.06973	0.05269	0.00862
2.97106	0.26022	0.21637	0.18856	0.19049	0.11834	0.14233	0.08106	0.07039	0.05369	0.00841
2.97274	0.26145	0.21733	0.18951	0.19154	0.11947	0.1429	0.08194	0.07117	0.05505	0.00821
2.97451	0.2627	0.21844	0.19038	0.1925	0.12045	0.14363	0.08289	0.07185	0.05658	0.00808
2.97619	0.26386	0.21951	0.19119	0.19325	0.1212	0.14447	0.08368	0.07238	0.05807	0.00803
2.97787	0.2651	0.22052	0.19217	0.19388	0.12195	0.14546	0.08444	0.07281	0.05948	0.00795
2.97965	0.26643	0.22148	0.19339	0.19471	0.12296	0.14653	0.08519	0.07314	0.06077	0.00785
2.98134	0.26764	0.2223	0.19449	0.19578	0.12404	0.1474	0.0856	0.07335	0.06177	0.00783
2.98303	0.26857	0.22291	0.1952	0.19687	0.12498	0.14798	0.08565	0.07358	0.06242	0.00789
2.98472	0.26933	0.2234	0.19569	0.19782	0.12583	0.14848	0.08567	0.07392	0.063	0.0078
2.9865	0.27023	0.2239	0.19628	0.19872	0.12681	0.1491	0.0859	0.07434	0.06371	0.00748
2.9882	0.27124	0.22446	0.19696	0.19956	0.12789	0.14982	0.0863	0.07475	0.06449	0.00711
2.98989	0.27213	0.22494	0.19748	0.20016	0.12892	0.15042	0.08668	0.07512	0.06511	0.00682
2.99168	0.27297	0.22533	0.19779	0.20054	0.12987	0.15073	0.08696	0.07541	0.06551	0.00657
2.99338	0.27387	0.22572	0.19806	0.20095	0.13072	0.15084	0.08704	0.07567	0.06575	0.00624
2.99509	0.27475	0.22623	0.19826	0.20142	0.13143	0.15087	0.08687	0.07586	0.06579	0.00595
2.99679	0.27547	0.22673	0.19833	0.2018	0.13194	0.15079	0.08659	0.07585	0.06558	0.0059
2.99859	0.27602	0.22713	0.1984	0.20199	0.13239	0.15052	0.08643	0.07571	0.06526	0.00608
3.0003	0.27644	0.22733	0.19849	0.20199	0.13277	0.1501	0.08641	0.0756	0.06492	0.00635
3.00201	0.27674	0.2273	0.19844	0.20185	0.13296	0.14956	0.08638	0.07547	0.06456	0.00661
3.00381	0.27683	0.22715	0.19834	0.20183	0.13301	0.14897	0.08633	0.07528	0.06418	0.00682
3.00553	0.2767	0.22709	0.19834	0.20198	0.13322	0.14834	0.08643	0.0752	0.06382	0.00705
3.00725	0.27648	0.22733	0.19846	0.20206	0.13356	0.14761	0.08658	0.07519	0.06347	0.00742
3.00897	0.27642	0.2279	0.19872	0.20206	0.13404	0.14691	0.08657	0.07526	0.06319	0.00786
3.01078	0.27679	0.22865	0.19942	0.20239	0.1347	0.14652	0.08657	0.07553	0.06313	0.00809
3.0125	0.27738	0.2292	0.20022	0.2031	0.13545	0.14641	0.08677	0.07589	0.06329	0.00807
3.01423	0.27789	0.22938	0.20084	0.20384	0.13617	0.14637	0.08701	0.0761	0.06343	0.008
3.01605	0.27822	0.22927	0.20134	0.20449	0.13696	0.14635	0.08708	0.07612	0.06348	0.00801
3.01777	0.27841	0.22907	0.20184	0.20505	0.13777	0.1463	0.08688	0.07602	0.06348	0.00801
3.01951	0.2784	0.2289	0.20219	0.20556	0.1383	0.14624	0.08649	0.07591	0.06343	0.00797
3.02124	0.27837	0.2287	0.20228	0.20602	0.1384	0.14624	0.08616	0.07578	0.06329	0.00786
3.02307	0.27849	0.22848	0.20224	0.20649	0.13834	0.14641	0.08603	0.07566	0.06307	0.00773
3.0248	0.27865	0.22831	0.20205	0.2069	0.13827	0.14667	0.08593	0.07548	0.06278	0.00757
3.02654	0.27848	0.22826	0.20162	0.20707	0.13812	0.14682	0.08564	0.07512	0.0623	0.00751
3.02838	0.27799	0.2282	0.2011	0.20702	0.13774	0.14678	0.08527	0.07456	0.06151	0.00762
3.03012	0.27758	0.22816	0.20079	0.207	0.13721	0.14671	0.08514	0.07409	0.06057	0.00787
3.03186	0.27758	0.22831	0.20086	0.20729	0.13686	0.14687	0.0854	0.07397	0.05975	0.00813
3.0337	0.27788	0.2286	0.20114	0.20778	0.13684	0.14709	0.08579	0.07413	0.05916	0.00827
3.03545	0.2783	0.22889	0.20142	0.20827	0.13691	0.14716	0.0861	0.07435	0.0586	0.00824
3.03721	0.27873	0.22925	0.20164	0.20866	0.13675	0.14715	0.08641	0.07442	0.05796	0.00794
3.03896	0.27911	0.22959	0.20177	0.20891	0.13639	0.1473	0.0868	0.07429	0.05737	0.00749
3.04081	0.27957	0.2298	0.20191	0.20907	0.13612	0.14772	0.08736	0.07407	0.05705	0.00709
3.04257	0.28013	0.22987	0.20214	0.20931	0.13607	0.14832	0.08798	0.07397	0.05712	0.00686
3.04433	0.28062	0.22982	0.20232	0.20967	0.13604	0.14889	0.08865	0.07408	0.05743	0.00679
3.04618	0.2809	0.22971	0.20238	0.20995	0.13583	0.14941	0.0893	0.07427	0.05766	0.00684
3.04794	0.28105	0.22984	0.20249	0.21013	0.13562	0.14998	0.09004	0.07433	0.05773	0.00702
3.04971	0.28106	0.23023	0.20269	0.21032	0.13564	0.15047	0.09075	0.07411	0.05765	0.00733
3.05148	0.28102	0.23068	0.20297	0.2106	0.13588	0.15086	0.09136	0.07379	0.05751	0.00764
3.05334	0.28111	0.23111	0.2034	0.21091	0.13615	0.15117	0.09189	0.0737	0.05741	0.00783
3.05511	0.28135	0.23162	0.20389	0.21122	0.13617	0.15146	0.09235	0.07393	0.0575	0.00786
3.05689	0.28172	0.2321	0.20436	0.21156	0.13582	0.15186	0.09279	0.07421	0.05781	0.00786
3.05876	0.28229	0.23246	0.20493	0.21201	0.13532	0.15237	0.09332	0.07438	0.05831	0.00801
3.06054	0.28293	0.23276	0.20551	0.21245	0.13492	0.15286	0.09394	0.0744	0.05867	0.00821
3.06232	0.2833	0.23308	0.20579	0.2127	0.13464	0.15319	0.09438	0.0743	0.05867	0.0082
3.0641	0.28337	0.23339	0.20579	0.21286	0.1345	0.15356	0.09462	0.07405	0.05841	0.00801
3.06598	0.28343	0.23372	0.20585	0.21303	0.13453	0.15412	0.09492	0.07391	0.05821	0.00781
3.06777	0.2836	0.23404	0.20612	0.21326	0.13473	0.15481	0.09538	0.07404	0.05819	0.00772
3.06956	0.28384	0.23434	0.20649	0.21354	0.13499	0.15552	0.09578	0.07423	0.05825	0.00773
3.07144	0.2841	0.23463	0.20689	0.21388	0.13525	0.15627	0.09596	0.07432	0.05826	0.00773
3.07324	0.28432	0.23483	0.20722	0.21409	0.13536	0.15694	0.09595	0.07428	0.05807	0.00774
3.07503	0.28431	0.23489	0.20737	0.21397	0.13529	0.15737	0.09577	0.07412	0.05769	0.00773
3.07683	0.28421	0.23496	0.20754	0.21375	0.1352	0.15762	0.09549	0.074	0.05744	0.00766
3.07872	0.2842	0.2352	0.2078	0.21376	0.1352	0.15788	0.09519	0.07384	0.05745	0.00749
3.08052	0.28421	0.23563	0.20805	0.21406	0.13527	0.15818	0.09488	0.07358	0.05753	0.00732
3.08233	0.28419	0.23617	0.2082	0.21446	0.13546	0.15846	0.09474	0.07334	0.05753	0.00718
3.08423	0.28432	0.2368	0.20831	0.21471	0.13588	0.15876	0.09482	0.07322	0.05756	0.00714
3.08604	0.2847	0.23737	0.20845	0.21477	0.13644	0.15911	0.09489	0.07317	0.05773	0.00721
3.08785	0.28499	0.23756	0.20863	0.21467	0.13678	0.15944	0.09473	0.07297	0.05794	0.00733
3.08966	0.28501	0.23745	0.2089	0.21455	0.13697	0.15977	0.09442	0.07265	0.05803	0.00748
3.09157	0.28498	0.23746	0.20949	0.21458	0.13739	0.16027	0.09424	0.0724	0.05813	0.00771
3.09339	0.28529	0.23788	0.21046	0.21502	0.13821	0.16107	0.09431	0.07238	0.05855	0.00792
3.09521	0.28591	0.23858	0.21159	0.21588	0.13915	0.16213	0.09449	0.07264	0.05921	0.00806
3.09713	0.28651	0.23925	0.21261	0.21677	0.13976	0.16307	0.09457	0.07296	0.05969	0.0081
3.09895	0.28697	0.23983	0.21345	0.21747	0.14008	0.16376	0.09457	0.07321	0.05997	0.00811
3.10078	0.2875	0.24045	0.21413	0.21806	0.14055	0.16438	0.09461	0.07356	0.06044	0.00815
3.1026	0.28816	0.24119	0.21456	0.21857	0.14134	0.16508	0.09468	0.07413	0.06119	0.00821
3.10453	0.28878	0.24189	0.21483	0.21904	0.1423	0.1659	0.09487	0.07485	0.06205	0.00832
3.10636	0.2894	0.24242	0.21515	0.21965	0.14324	0.16679	0.09531	0.07559	0.06288	0.00838
3.1082	0.2902	0.24295	0.21573	0.22036	0.14407	0.16756	0.09587	0.07626	0.06359	0.00838
3.11013	0.29108	0.24351	0.2164	0.22094	0.14456	0.16809	0.09627	0.07677	0.0641	0.0083
3.11197	0.29195	0.24404	0.21702	0.2214	0.1447	0.1686	0.09648	0.07713	0.06449	0.00826
3.11381	0.29281	0.24451	0.21756	0.22188	0.14471	0.16924	0.09672	0.0773	0.06487	0.00839
3.11565	0.29354	0.24493	0.21802	0.22232	0.14488	0.16991	0.09701	0.07738	0.06527	0.00849
3.1176	0.29402	0.24539	0.21847	0.22266	0.14526	0.17049	0.09728	0.07759	0.06576	0.00835
3.11944	0.29442	0.24593	0.21886	0.22302	0.1458	0.17104	0.09756	0.07792	0.06627	0.00812
3.12129	0.29482	0.24645	0.21917	0.22342	0.14643	0.1715	0.09775	0.07812	0.06658	0.00802
3.12324	0.29523	0.24694	0.2194	0.22388	0.14715	0.17191	0.09784	0.07824	0.06671	0.00796
3.1251	0.2956	0.24742	0.21956	0.22432	0.14778	0.17223	0.09784	0.0784	0.06681	0.00776
3.12695	0.29588	0.24788	0.21976	0.22464	0.14828	0.17249	0.0978	0.07857	0.06701	0.00755
3.12881	0.29611	0.24832	0.22006	0.22481	0.14859	0.17277	0.09783	0.07866	0.06728	0.00752
3.13077	0.2962	0.24857	0.22027	0.22482	0.14868	0.17298	0.0978	0.07874	0.06745	0.00774
3.13264	0.29605	0.24853	0.22016	0.2246	0.14858	0.17302	0.09753	0.07872	0.06742	0.00801
3.1345	0.29576	0.24833	0.21977	0.22421	0.14837	0.17289	0.09709	0.07855	0.06712	0.00817
3.13647	0.29565	0.2483	0.2195	0.22402	0.14831	0.17282	0.0968	0.0784	0.06678	0.00826
3.13834	0.29576	0.24857	0.21944	0.22416	0.14839	0.17297	0.09672	0.07843	0.0665	0.00843
3.14021	0.29593	0.24891	0.21943	0.22439	0.14857	0.17317	0.09679	0.0785	0.06621	0.00861
3.14218	0.29613	0.24914	0.2195	0.22456	0.14877	0.17332	0.09699	0.07858	0.06594	0.00862
3.14406	0.29621	0.2492	0.21966	0.22468	0.14901	0.17341	0.09725	0.07866	0.06583	0.00848
3.14594	0.29611	0.24913	0.21985	0.22483	0.14926	0.1735	0.09738	0.07871	0.06586	0.0083
3.14782	0.29593	0.24902	0.22003	0.22495	0.14951	0.17355	0.09737	0.07867	0.06589	0.00805
3.1498	0.29586	0.24898	0.22029	0.22502	0.14969	0.17352	0.0973	0.07856	0.06585	0.00769
3.15169	0.29605	0.24904	0.22069	0.22504	0.14989	0.17345	0.09727	0.0784	0.06581	0.00737
3.15358	0.29653	0.24925	0.22121	0.22515	0.15019	0.17354	0.09731	0.07821	0.06588	0.00721
3.15557	0.29721	0.24944	0.22188	0.22555	0.15062	0.17388	0.09747	0.07811	0.06609	0.00716
3.15746	0.29788	0.24946	0.22262	0.22623	0.1511	0.17436	0.09783	0.0782	0.06635	0.00704
3.15936	0.29836	0.24943	0.22322	0.22688	0.15165	0.17485	0.09824	0.07844	0.06656	0.00679
3.16126	0.29858	0.24958	0.22358	0.2273	0.15214	0.17533	0.09844	0.07865	0.06661	0.00651
3.16326	0.29869	0.25	0.22382	0.22764	0.15243	0.17584	0.09828	0.07884	0.06657	0.00629
3.16516	0.29888	0.25047	0.2241	0.22801	0.15264	0.17642	0.09796	0.07908	0.06654	0.00619
3.16706	0.29923	0.25083	0.22446	0.2284	0.15293	0.17708	0.0979	0.07946	0.06662	0.00613
3.16907	0.29976	0.25111	0.22491	0.22885	0.15335	0.1777	0.09814	0.08005	0.06675	0.00599
3.17098	0.30033	0.25151	0.22537	0.22937	0.15376	0.17809	0.09847	0.08081	0.06682	0.00573
3.17289	0.30078	0.25199	0.22574	0.22984	0.15404	0.17828	0.0988	0.08144	0.06672	0.00537
3.1748	0.30111	0.25248	0.22603	0.23025	0.15426	0.1784	0.09913	0.08176	0.06643	0.00499
3.17682	0.30167	0.25293	0.22643	0.23075	0.15457	0.1786	0.09956	0.0819	0.06624	0.00464
3.17874	0.30257	0.25333	0.22713	0.2314	0.15506	0.17899	0.10018	0.08216	0.06644	0.00428
3.18066	0.30338	0.25355	0.22776	0.23201	0.15556	0.17935	0.10081	0.08237	0.06678	0.00385
3.18269	0.30372	0.25356	0.22808	0.23233	0.15583	0.17937	0.10129	0.08238	0.06691	0.00344
3.18461	0.30372	0.25337	0.22826	0.23244	0.15579	0.17925	0.10174	0.08217	0.06683	0.00315
3.18654	0.30379	0.25324	0.22856	0.23257	0.15568	0.17937	0.10238	0.0819	0.06685	0.00306
3.18847	0.3041	0.25334	0.22896	0.23289	0.15586	0.17983	0.1031	0.08173	0.06703	0.00307
3.19051	0.30458	0.25371	0.22927	0.23349	0.15635	0.18034	0.10379	0.08172	0.06727	0.00305
3.19244	0.305	0.25418	0.22937	0.23423	0.15683	0.18056	0.10433	0.08177	0.06745	0.00299
3.19438	0.30526	0.25459	0.2293	0.23482	0.15704	0.18049	0.1047	0.08176	0.0675	0.00297
3.19642	0.30545	0.25493	0.22921	0.23516	0.15704	0.18035	0.10495	0.08168	0.06744	0.00303
3.19836	0.30574	0.25547	0.22932	0.23547	0.15705	0.18027	0.1052	0.0815	0.06739	0.00303
3.20031	0.30619	0.25613	0.22963	0.23579	0.15712	0.18021	0.10545	0.08139	0.0674	0.00285
3.20225	0.30675	0.25669	0.22994	0.236	0.15708	0.18007	0.10555	0.08142	0.06736	0.00259
3.20431	0.30729	0.25697	0.23004	0.23607	0.15679	0.17984	0.10551	0.0816	0.06709	0.0024
3.20626	0.30765	0.25713	0.22989	0.23615	0.15641	0.17965	0.10537	0.08175	0.06671	0.00233
3.20821	0.30774	0.25724	0.22968	0.2361	0.15613	0.17957	0.10512	0.08171	0.06642	0.00238
3.21027	0.30773	0.25744	0.2296	0.23594	0.1562	0.17948	0.10482	0.08153	0.06624	0.00253
3.21223	0.3078	0.25773	0.22963	0.23585	0.15653	0.17932	0.10453	0.08132	0.066	0.00271
3.21419	0.30802	0.25798	0.22972	0.23593	0.15694	0.17918	0.10434	0.08119	0.06571	0.00283
3.21616	0.30826	0.25797	0.22978	0.23595	0.1572	0.17904	0.10413	0.08112	0.06532	0.00293
3.21823	0.30845	0.25778	0.22987	0.23577	0.15725	0.17884	0.10389	0.08107	0.06497	0.00317
3.2202	0.30859	0.25748	0.2299	0.23538	0.15709	0.17859	0.10359	0.08083	0.06456	0.00351
3.22217	0.30871	0.25731	0.22994	0.23496	0.15678	0.17841	0.10333	0.08044	0.06409	0.00378
3.22425	0.30875	0.2573	0.23001	0.23459	0.1564	0.17827	0.10321	0.08015	0.06373	0.00383
3.22622	0.30878	0.25742	0.23012	0.23439	0.15616	0.17818	0.10324	0.08008	0.06367	0.00364
3.2282	0.30902	0.25771	0.23026	0.2344	0.1562	0.17826	0.10333	0.08009	0.06383	0.00337
3.23018	0.30964	0.25818	0.23052	0.23459	0.15649	0.1786	0.1035	0.08015	0.06401	0.00325
3.23227	0.31039	0.25864	0.23081	0.23472	0.15682	0.17904	0.10375	0.08024	0.0641	0.00326
3.23426	0.31102	0.259	0.23105	0.2347	0.15709	0.17942	0.10397	0.08048	0.06419	0.00324
3.23625	0.3116	0.25928	0.23127	0.23457	0.15732	0.17962	0.10403	0.08076	0.06431	0.00313
3.23834	0.3122	0.25943	0.23146	0.23441	0.15746	0.17967	0.10389	0.08094	0.06434	0.00306
3.24034	0.31265	0.25939	0.23163	0.23438	0.1574	0.17963	0.10356	0.08101	0.06435	0.00314
3.24233	0.31276	0.25924	0.23178	0.23455	0.15722	0.17947	0.1033	0.08109	0.06442	0.0032
3.24433	0.31289	0.25927	0.23205	0.23492	0.15723	0.17937	0.10336	0.08134	0.06462	0.00309
3.24644	0.31329	0.25952	0.23237	0.23533	0.15751	0.17939	0.10369	0.08168	0.06492	0.00288
3.24844	0.31382	0.2599	0.23253	0.23563	0.15779	0.1794	0.10397	0.08201	0.06518	0.00269
3.25045	0.31434	0.26036	0.23254	0.23577	0.15787	0.17938	0.10415	0.08236	0.0652	0.00265
3.25256	0.31487	0.26083	0.23245	0.23575	0.15782	0.17933	0.10432	0.08273	0.06499	0.00278
3.25457	0.31545	0.26135	0.2325	0.23576	0.15796	0.17937	0.10465	0.08309	0.06487	0.00308
3.25659	0.31614	0.26186	0.23272	0.23593	0.15846	0.17947	0.10516	0.08351	0.06504	0.00334
3.25871	0.31685	0.26233	0.23304	0.23624	0.15913	0.1796	0.10581	0.08398	0.06531	0.00343
3.26073	0.31743	0.26276	0.23334	0.23656	0.15968	0.17968	0.1065	0.08431	0.06545	0.00328
3.26275	0.31792	0.26318	0.23366	0.23693	0.16007	0.17975	0.1071	0.08441	0.06546	0.00304
3.26477	0.31833	0.26366	0.23403	0.23721	0.16036	0.1799	0.10742	0.08429	0.06545	0.00275
3.26691	0.31857	0.26407	0.23421	0.23724	0.16051	0.18006	0.10745	0.08403	0.0654	0.00246
3.26894	0.31869	0.26433	0.23424	0.23717	0.16072	0.18025	0.10744	0.08379	0.06532	0.00223
3.27097	0.31877	0.26452	0.23427	0.23712	0.16107	0.18049	0.10759	0.0837	0.06529	0.00218
3.27311	0.31882	0.26478	0.23437	0.23708	0.16142	0.18082	0.1079	0.08375	0.06543	0.00229
3.27514	0.31895	0.26507	0.2345	0.23706	0.16161	0.18129	0.10826	0.08387	0.06569	0.00241
3.27718	0.31933	0.26534	0.23465	0.2371	0.16164	0.18182	0.10858	0.08395	0.06587	0.00242
3.27923	0.31977	0.26556	0.23487	0.23719	0.16151	0.18221	0.10874	0.08396	0.06592	0.00233
3.28138	0.3201	0.26572	0.2351	0.23726	0.16129	0.1825	0.10878	0.08399	0.06597	0.00222
3.28343	0.32028	0.2659	0.23523	0.23727	0.16108	0.18278	0.10871	0.08411	0.06606	0.00213
3.28547	0.32032	0.26607	0.23517	0.23723	0.16088	0.18296	0.10859	0.08427	0.0661	0.00209
3.28764	0.32015	0.26609	0.23495	0.23711	0.16067	0.18297	0.10845	0.08442	0.06599	0.00206
3.28969	0.31977	0.26582	0.23463	0.23684	0.16045	0.18287	0.10817	0.08437	0.06567	0.00201
3.29175	0.31952	0.26554	0.23435	0.23655	0.16029	0.18296	0.1079	0.08417	0.06538	0.00184
3.29381	0.31969	0.2655	0.23431	0.23655	0.16019	0.18346	0.10788	0.0841	0.06531	0.00143
3.29598	0.32025	0.2658	0.23456	0.23685	0.16016	0.18433	0.10811	0.08438	0.06539	0.000937985
3.29804	0.32074	0.26608	0.2349	0.23706	0.1601	0.18511	0.10837	0.08476	0.06537	0.000659753
3.30011	0.32101	0.2661	0.23521	0.23706	0.16001	0.18557	0.10865	0.08502	0.06522	0.000692931
3.30229	0.32106	0.26593	0.23543	0.23698	0.15989	0.18578	0.10889	0.08516	0.06509	0.000790729
3.30437	0.32085	0.26559	0.2354	0.23685	0.15973	0.18578	0.10895	0.08504	0.06498	0.000713193
3.30644	0.32058	0.26525	0.23522	0.2366	0.15948	0.1857	0.10879	0.0847	0.06487	0.000422697
3.30852	0.32048	0.26512	0.2351	0.23629	0.15916	0.18571	0.10861	0.0844	0.06477	3.73451e-05
3.31071	0.32058	0.26519	0.23511	0.23607	0.15888	0.18588	0.10847	0.08422	0.06474	-0.000303175
3.31279	0.32057	0.26525	0.23492	0.23595	0.15872	0.18606	0.10824	0.08401	0.06467	-0.000494199
3.31488	0.32016	0.26511	0.23435	0.23583	0.15861	0.18616	0.10793	0.08365	0.06444	-0.000545087
3.31708	0.31946	0.26465	0.23362	0.23553	0.15845	0.18609	0.10752	0.08316	0.06399	-0.000545185
3.31917	0.31866	0.26397	0.23291	0.23503	0.15809	0.18587	0.10695	0.08265	0.06334	-0.000653081
3.32127	0.31779	0.26319	0.23219	0.23432	0.15746	0.18552	0.10611	0.08204	0.06247	-0.000864708
3.32336	0.31685	0.26224	0.23137	0.23357	0.15663	0.18508	0.10511	0.08132	0.06154	-0.00103
3.32557	0.31585	0.26117	0.23045	0.23293	0.15577	0.18458	0.10417	0.08061	0.06069	-0.00109
3.32768	0.3147	0.26008	0.22945	0.23236	0.15499	0.18398	0.10344	0.08002	0.05995	-0.0011
3.32978	0.31337	0.25903	0.22841	0.23171	0.15419	0.18323	0.10287	0.07941	0.0592	-0.00113
3.332	0.31193	0.25793	0.22728	0.23089	0.15333	0.18237	0.10223	0.07861	0.05827	-0.00129
3.33411	0.31037	0.25677	0.22602	0.22989	0.15238	0.18149	0.10139	0.07742	0.05717	-0.00154
3.33622	0.30863	0.25546	0.2246	0.22875	0.15132	0.18058	0.10031	0.07578	0.05586	-0.00167
3.33834	0.30675	0.25402	0.22308	0.2276	0.15027	0.17973	0.0991	0.07404	0.05443	-0.00159
3.34057	0.30489	0.25252	0.22162	0.22659	0.1493	0.17902	0.0979	0.07251	0.05314	-0.00147
3.34269	0.30307	0.251	0.22021	0.22568	0.14832	0.17838	0.09682	0.07128	0.05201	-0.00148
3.34482	0.30129	0.24944	0.21869	0.22471	0.14726	0.17767	0.09587	0.07017	0.0509	-0.00154
3.34706	0.29959	0.24792	0.21708	0.22361	0.14614	0.17691	0.09491	0.06907	0.04975	-0.00162
3.34919	0.29786	0.2464	0.21536	0.22232	0.14496	0.17611	0.09384	0.06782	0.04848	-0.00174
3.35132	0.29608	0.24487	0.21349	0.22092	0.14366	0.1753	0.09257	0.06645	0.0471	-0.00194
3.35345	0.2943	0.2434	0.21174	0.21958	0.14235	0.17447	0.09117	0.06512	0.04569	-0.00215
3.3557	0.29264	0.24203	0.21022	0.21832	0.14106	0.17362	0.08976	0.06391	0.04439	-0.00231
3.35785	0.29099	0.24066	0.2088	0.21697	0.13968	0.17262	0.08835	0.06269	0.0431	-0.0024
3.35999	0.28925	0.23914	0.20741	0.21545	0.13817	0.17161	0.0869	0.06135	0.04166	-0.0024
3.36225	0.28741	0.23754	0.20615	0.21392	0.13667	0.17069	0.08544	0.05992	0.03994	-0.00231
3.3644	0.28546	0.23592	0.20492	0.21246	0.1353	0.16979	0.08397	0.05843	0.0381	-0.00225
3.36655	0.28349	0.2343	0.2036	0.21104	0.13414	0.16891	0.08253	0.05703	0.0364	-0.00223
3.3687	0.28159	0.2327	0.20229	0.2097	0.13313	0.16812	0.08124	0.05579	0.03497	-0.00218
3.37098	0.27978	0.23112	0.2011	0.2085	0.13218	0.16744	0.08021	0.05474	0.03374	-0.00202
3.37314	0.27798	0.22952	0.19994	0.20727	0.13117	0.16684	0.07922	0.05364	0.0325	-0.00191
3.3753	0.27621	0.22796	0.19876	0.20587	0.13012	0.1662	0.0782	0.05244	0.0311	-0.002
3.37758	0.27451	0.22644	0.19757	0.20441	0.12899	0.16543	0.07718	0.05113	0.02949	-0.00224
3.37975	0.27289	0.22492	0.19634	0.20296	0.12776	0.1646	0.07615	0.04978	0.02776	-0.00246
3.38192	0.27122	0.22338	0.19501	0.20148	0.12641	0.16384	0.07507	0.04844	0.02611	-0.0026
3.38421	0.2695	0.22181	0.19356	0.19998	0.12502	0.16316	0.07395	0.04719	0.02457	-0.00269
3.38639	0.26786	0.22039	0.19219	0.19863	0.12369	0.16259	0.07288	0.04608	0.02317	-0.00272
3.38857	0.26647	0.21924	0.19115	0.19757	0.12257	0.16216	0.07204	0.04526	0.02198	-0.00274
3.39075	0.26541	0.21836	0.19053	0.19675	0.12166	0.16186	0.0714	0.04471	0.02105	-0.00267
3.39305	0.26441	0.21755	0.19003	0.19592	0.12089	0.16146	0.07074	0.04419	0.0202	-0.00254
3.39524	0.26327	0.21657	0.18931	0.19488	0.12	0.16088	0.06988	0.04345	0.01921	-0.00244
3.39743	0.26195	0.21524	0.18824	0.19363	0.11888	0.16022	0.06886	0.0424	0.01793	-0.00236
3.39974	0.26052	0.21366	0.187	0.1924	0.11771	0.15959	0.0679	0.0413	0.01652	-0.00219
3.40194	0.25909	0.21222	0.18586	0.1914	0.11679	0.15892	0.06713	0.04038	0.01534	-0.00197
3.40414	0.25788	0.21128	0.18506	0.19078	0.11621	0.15834	0.06651	0.03965	0.01455	-0.00182
3.40634	0.25687	0.21057	0.18446	0.19024	0.1158	0.15781	0.06593	0.03888	0.01388	-0.00173
3.40866	0.25592	0.20983	0.18382	0.18967	0.11532	0.15724	0.06543	0.03804	0.01312	-0.00159
3.41087	0.25506	0.20908	0.18322	0.18913	0.11486	0.15671	0.0651	0.03722	0.01236	-0.00139
3.41309	0.25437	0.20845	0.1828	0.18862	0.11455	0.15631	0.065	0.03649	0.01162	-0.00123
3.41542	0.25405	0.20802	0.18269	0.18819	0.1144	0.15607	0.06509	0.03587	0.01101	-0.00113
3.41763	0.25385	0.20772	0.18268	0.1878	0.11419	0.15587	0.06512	0.03531	0.01041	-0.00105
3.41986	0.25367	0.2076	0.18272	0.18745	0.11394	0.15572	0.06503	0.03491	0.00987	-0.000964151
3.42208	0.25372	0.20771	0.18301	0.1873	0.11392	0.15574	0.06504	0.03484	0.00955	-0.00076496
3.42442	0.25402	0.20794	0.18348	0.18738	0.11418	0.15591	0.06517	0.03499	0.00949	-0.000490879
3.42665	0.25431	0.20807	0.18392	0.1875	0.11451	0.15608	0.06531	0.03508	0.00959	-0.000187244
3.42888	0.25453	0.20812	0.18437	0.1876	0.11474	0.15626	0.06548	0.03508	0.00983	3.91491e-05
3.43124	0.25493	0.20836	0.185	0.1878	0.11498	0.15669	0.06579	0.03516	0.01026	0.000158905
3.43348	0.25565	0.20891	0.18581	0.18815	0.11539	0.1574	0.06621	0.03539	0.01084	0.000233925
3.43572	0.25657	0.20968	0.18662	0.18862	0.116	0.15827	0.06666	0.03582	0.01142	0.000424244
3.43796	0.25757	0.21049	0.1874	0.18916	0.11659	0.15915	0.06711	0.03647	0.01202	0.000746893
3.44033	0.25862	0.21132	0.18821	0.18982	0.11707	0.1599	0.06766	0.03733	0.01269	0.00109
3.44258	0.25985	0.21237	0.18922	0.19073	0.11761	0.16068	0.06848	0.03838	0.01352	0.0013
3.44483	0.26121	0.21365	0.19042	0.19185	0.11832	0.16162	0.06949	0.03955	0.01454	0.00145
3.44721	0.26259	0.21499	0.1916	0.19301	0.11912	0.16256	0.07047	0.04063	0.01571	0.00167
3.44947	0.26406	0.21638	0.19269	0.19417	0.12006	0.16347	0.07139	0.04163	0.01689	0.00202
3.45173	0.26563	0.21785	0.1938	0.19538	0.12121	0.1644	0.07229	0.04262	0.01804	0.00238
3.45399	0.26718	0.21932	0.19502	0.19667	0.1225	0.16543	0.07322	0.0436	0.01914	0.00263
3.45638	0.26875	0.22071	0.19639	0.19797	0.12387	0.16656	0.07425	0.04463	0.02021	0.00287
3.45865	0.27046	0.22206	0.19787	0.19927	0.12518	0.16768	0.07538	0.04579	0.02133	0.00323
3.46093	0.27232	0.22349	0.19941	0.20054	0.12637	0.16876	0.07653	0.04704	0.0225	0.00366
3.46332	0.27434	0.22497	0.20103	0.20179	0.12762	0.16994	0.07774	0.04843	0.0238	0.00402
3.4656	0.27655	0.22651	0.20286	0.20313	0.12905	0.17127	0.07909	0.04992	0.02527	0.00423
3.46789	0.27902	0.22829	0.20486	0.20472	0.13065	0.17275	0.08069	0.0515	0.02697	0.00442
3.47017	0.28152	0.23025	0.20693	0.20644	0.13228	0.17422	0.08235	0.05305	0.02861	0.00461
3.47258	0.2838	0.23224	0.20893	0.20813	0.13384	0.17551	0.08387	0.05451	0.03	0.00474
3.47488	0.28581	0.23402	0.2107	0.20966	0.13525	0.17653	0.08516	0.05574	0.03126	0.00477
3.47717	0.28776	0.23552	0.21222	0.2111	0.13656	0.17742	0.08627	0.05672	0.03256	0.00481
3.47959	0.28971	0.23697	0.21369	0.21245	0.13788	0.17829	0.08734	0.05756	0.03392	0.00493
3.48189	0.29167	0.23857	0.21527	0.21385	0.13929	0.17919	0.0885	0.05844	0.03534	0.00503
3.4842	0.29373	0.24041	0.21698	0.21534	0.14079	0.18023	0.08985	0.05955	0.03684	0.00503
3.48651	0.29596	0.24242	0.21874	0.21696	0.14243	0.1814	0.09134	0.06091	0.03841	0.00491
3.48894	0.29821	0.24444	0.22047	0.21863	0.14411	0.18252	0.09284	0.06235	0.03989	0.00483
3.49125	0.30023	0.24635	0.22211	0.22026	0.14576	0.18346	0.09421	0.06368	0.04124	0.00489
3.49357	0.30212	0.24813	0.22382	0.22186	0.14737	0.18433	0.09557	0.06497	0.04258	0.00502
3.49601	0.30416	0.24987	0.22576	0.22346	0.1489	0.18527	0.097	0.06633	0.044	0.00514
3.49834	0.30626	0.25163	0.22771	0.22502	0.15031	0.18625	0.09839	0.06775	0.0455	0.0052
3.50067	0.30822	0.2534	0.22942	0.22645	0.15165	0.18708	0.0996	0.06905	0.04699	0.00516
3.503	0.31014	0.25518	0.2309	0.22775	0.15305	0.18782	0.10072	0.07026	0.04854	0.00511
3.50545	0.31212	0.25704	0.23236	0.22903	0.15455	0.18858	0.10182	0.07147	0.05008	0.00515
3.50779	0.31418	0.25892	0.23398	0.23044	0.15608	0.18949	0.10298	0.07277	0.05161	0.0053
3.51013	0.31627	0.2607	0.23576	0.232	0.15763	0.19051	0.10419	0.0741	0.0531	0.0055
3.51259	0.31836	0.2624	0.23759	0.2336	0.15919	0.19164	0.10543	0.07539	0.05452	0.00565
3.51494	0.32043	0.26409	0.23941	0.23522	0.16074	0.19281	0.1067	0.07659	0.05585	0.00579
3.51729	0.32249	0.26573	0.24114	0.23688	0.16228	0.19405	0.10805	0.07779	0.05715	0.00585
3.51976	0.32469	0.26743	0.24276	0.23857	0.16383	0.19536	0.10952	0.07922	0.05859	0.00581
3.52212	0.32701	0.26929	0.24432	0.24025	0.16527	0.19658	0.11101	0.08076	0.06018	0.0056
3.52448	0.3293	0.27123	0.24592	0.24174	0.16653	0.19762	0.11246	0.08224	0.06179	0.00536
3.52684	0.33132	0.27299	0.24746	0.24299	0.16756	0.19847	0.11377	0.08348	0.06318	0.00516
3.52933	0.33304	0.27457	0.24899	0.24416	0.16845	0.19928	0.11492	0.08453	0.0644	0.00503
3.5317	0.33468	0.27616	0.25056	0.24549	0.16934	0.20014	0.11598	0.08552	0.06558	0.00491
3.53407	0.33651	0.27791	0.25231	0.24709	0.17045	0.20117	0.11711	0.08663	0.06688	0.00484
3.53657	0.33858	0.27983	0.25433	0.24881	0.17186	0.20229	0.11837	0.08785	0.06831	0.00486
3.53895	0.34057	0.28171	0.25628	0.25049	0.17338	0.20334	0.11961	0.08905	0.06965	0.00493
3.54133	0.3423	0.2833	0.25792	0.25205	0.17477	0.20423	0.12069	0.09013	0.07075	0.00492
3.54371	0.34391	0.28475	0.25934	0.25362	0.17605	0.20511	0.12173	0.09118	0.07168	0.00477
3.54623	0.34556	0.28626	0.26065	0.25521	0.17722	0.206	0.12279	0.09232	0.07255	0.00455
3.54862	0.34728	0.28786	0.2619	0.25671	0.17822	0.20687	0.1239	0.09355	0.07353	0.00435
3.55101	0.34901	0.28951	0.26321	0.25807	0.17917	0.20782	0.12508	0.09489	0.07476	0.00421
3.55353	0.35066	0.29114	0.26455	0.25932	0.18014	0.20882	0.12627	0.09626	0.07613	0.00406
3.55593	0.35216	0.2926	0.2657	0.26048	0.181	0.20968	0.12731	0.09744	0.07723	0.00383
3.55834	0.35332	0.29385	0.26653	0.2615	0.18166	0.21028	0.12806	0.09821	0.07789	0.00356
3.56075	0.35427	0.29501	0.2672	0.26242	0.18221	0.21064	0.12869	0.09868	0.07836	0.00331
3.56328	0.3553	0.29615	0.26796	0.2634	0.1828	0.21097	0.12943	0.09918	0.07899	0.00316
3.5657	0.35653	0.29732	0.26886	0.2645	0.1835	0.21138	0.13036	0.09988	0.07986	0.00308
3.56812	0.35785	0.29849	0.2698	0.26563	0.18422	0.21186	0.13136	0.10076	0.08089	0.00312
3.57066	0.35905	0.29966	0.27075	0.26667	0.18491	0.21227	0.13236	0.10158	0.0819	0.00316
3.57309	0.36007	0.30078	0.27175	0.26765	0.1856	0.21265	0.13334	0.10222	0.08288	0.00312
3.57551	0.361	0.30179	0.27277	0.26858	0.18627	0.21298	0.13426	0.1027	0.08381	0.0029
3.57795	0.36184	0.30256	0.27366	0.26929	0.18681	0.21316	0.13492	0.10305	0.08456	0.00269
3.58051	0.36255	0.30317	0.27432	0.26984	0.18722	0.21325	0.13537	0.10339	0.08512	0.00261
3.58295	0.36328	0.30373	0.27485	0.27045	0.18761	0.21338	0.13583	0.10381	0.08563	0.00272
3.58539	0.36424	0.30449	0.27542	0.27136	0.1882	0.2137	0.13653	0.10435	0.08628	0.00295
3.58796	0.3654	0.30545	0.27619	0.27239	0.18902	0.21416	0.13742	0.105	0.08708	0.00316
3.59041	0.36657	0.30642	0.27707	0.27323	0.18984	0.21454	0.13821	0.10558	0.08787	0.00322
3.59286	0.36757	0.30715	0.27793	0.27385	0.19052	0.21484	0.13873	0.10595	0.08852	0.00315
3.59531	0.36842	0.30768	0.27864	0.27436	0.19103	0.21502	0.13913	0.10619	0.08901	0.00304
3.5979	0.36926	0.30826	0.27927	0.27491	0.19146	0.21517	0.1396	0.10649	0.08945	0.00298
3.60036	0.3702	0.30905	0.27995	0.27551	0.19199	0.21544	0.14013	0.10695	0.08998	0.00304
3.60282	0.37115	0.30999	0.28065	0.27612	0.19256	0.21576	0.14062	0.10752	0.09061	0.00317
3.60542	0.37218	0.31101	0.28134	0.2768	0.19312	0.21615	0.14111	0.10808	0.0914	0.00321
3.60789	0.37312	0.31203	0.28197	0.27757	0.19374	0.2166	0.14152	0.10856	0.09232	0.00314
3.61037	0.37399	0.31312	0.2827	0.27846	0.19448	0.21719	0.14195	0.10909	0.09335	0.00302
3.61285	0.37491	0.31423	0.28352	0.27946	0.19531	0.21785	0.1425	0.1097	0.09436	0.0029
3.61546	0.37579	0.31519	0.28427	0.28042	0.19607	0.2185	0.14314	0.11028	0.09526	0.00281
3.61795	0.37662	0.31604	0.28486	0.28123	0.19676	0.21915	0.14383	0.11082	0.09611	0.00275
3.62043	0.37754	0.31694	0.28547	0.28208	0.19755	0.21989	0.14462	0.11143	0.09699	0.00267
3.62306	0.37861	0.31795	0.28615	0.28306	0.19849	0.22065	0.14546	0.1122	0.09785	0.00257
3.62555	0.37961	0.31888	0.28674	0.28398	0.19937	0.22127	0.14622	0.11295	0.09853	0.00257
3.62805	0.38052	0.3198	0.28735	0.28487	0.20022	0.22185	0.14698	0.11372	0.09917	0.0026
3.63055	0.38135	0.32067	0.28807	0.28573	0.20105	0.22248	0.14778	0.11446	0.09988	0.00257
3.63319	0.38215	0.32158	0.28886	0.28655	0.20188	0.22318	0.14863	0.11512	0.10065	0.00252
3.6357	0.38301	0.32247	0.2896	0.28734	0.20273	0.22383	0.14941	0.11567	0.10139	0.00256
3.63822	0.3839	0.32319	0.29026	0.28801	0.20359	0.22442	0.14999	0.11615	0.102	0.00267
3.64087	0.3848	0.32377	0.29082	0.28855	0.20445	0.22494	0.15047	0.11662	0.10249	0.00278
3.64339	0.38573	0.32431	0.29135	0.28906	0.20525	0.22546	0.15094	0.11713	0.10288	0.00281
3.64591	0.38658	0.32488	0.29198	0.28963	0.20589	0.22598	0.15139	0.11768	0.1032	0.00279
3.64844	0.38729	0.32545	0.29273	0.29022	0.20637	0.22638	0.15185	0.11825	0.10352	0.00281
3.6511	0.38798	0.326	0.29355	0.29074	0.20674	0.2266	0.15233	0.11888	0.10391	0.00286
3.65364	0.38875	0.32661	0.29435	0.29121	0.20714	0.22683	0.15278	0.11954	0.10436	0.00281
3.65617	0.3895	0.32732	0.29509	0.29161	0.20766	0.22714	0.15317	0.12016	0.10482	0.00267
3.65885	0.39016	0.32796	0.29574	0.29196	0.2083	0.22744	0.15361	0.12065	0.10531	0.00247
3.66139	0.39079	0.32852	0.29632	0.29236	0.20894	0.22773	0.15409	0.12093	0.10581	0.00237
3.66394	0.39149	0.32916	0.29685	0.29291	0.20951	0.22809	0.15451	0.12112	0.10628	0.0024
3.66663	0.3922	0.3298	0.29732	0.29343	0.20991	0.22845	0.15473	0.12133	0.1066	0.00248
3.66919	0.39284	0.33034	0.29773	0.2938	0.21018	0.22869	0.15491	0.12167	0.10686	0.00255
3.67175	0.39341	0.33077	0.29818	0.29413	0.2105	0.22888	0.1552	0.12202	0.10717	0.00267
3.67431	0.39398	0.33119	0.29877	0.29457	0.21093	0.22912	0.15558	0.12227	0.1075	0.00279
3.67701	0.39466	0.33182	0.29954	0.29514	0.21145	0.22943	0.15608	0.12255	0.10787	0.00284
3.67958	0.39548	0.33266	0.30041	0.29579	0.2121	0.22982	0.15673	0.12296	0.10838	0.00278
3.68216	0.39635	0.33356	0.30127	0.29636	0.21277	0.2303	0.15743	0.12344	0.10901	0.00264
3.68487	0.39711	0.33437	0.30213	0.29683	0.21338	0.23074	0.15804	0.12392	0.10958	0.00253
3.68745	0.39779	0.33515	0.30304	0.29728	0.21398	0.23117	0.15858	0.12449	0.11003	0.00252
3.69004	0.39843	0.33592	0.30396	0.29772	0.21467	0.23164	0.15906	0.12515	0.11053	0.00257
3.69263	0.39914	0.33666	0.30485	0.29815	0.21535	0.23213	0.15951	0.12576	0.11103	0.00264
3.69535	0.39981	0.33723	0.30556	0.29845	0.2159	0.23242	0.15982	0.1262	0.11144	0.00267
3.69795	0.40041	0.33777	0.30613	0.29869	0.21632	0.23258	0.16002	0.12657	0.11185	0.00268
3.70055	0.40111	0.33847	0.30686	0.29907	0.21683	0.23293	0.16029	0.12707	0.11239	0.0027
3.70329	0.40198	0.33939	0.30782	0.29961	0.21745	0.23364	0.16073	0.12772	0.11304	0.00267
3.7059	0.40279	0.34025	0.3088	0.30021	0.21804	0.23446	0.16125	0.12834	0.1136	0.0026
3.70851	0.40346	0.34096	0.30971	0.30084	0.21848	0.2352	0.16183	0.12894	0.11414	0.0026
3.71113	0.40407	0.34162	0.31052	0.3014	0.21887	0.23576	0.16243	0.12944	0.11464	0.00272
3.71388	0.40476	0.34231	0.31129	0.30182	0.21931	0.23621	0.1631	0.12984	0.11505	0.00286
3.7165	0.40539	0.34299	0.31199	0.3021	0.21973	0.23649	0.16375	0.13009	0.11532	0.00291
3.71913	0.40594	0.34365	0.31259	0.30232	0.22005	0.23664	0.16426	0.13035	0.11561	0.00283
3.7219	0.40654	0.34441	0.31322	0.30267	0.22035	0.23682	0.16471	0.13071	0.11607	0.00272
3.72453	0.40723	0.34528	0.31406	0.30323	0.22071	0.23712	0.16517	0.13113	0.11668	0.00272
3.72717	0.40799	0.34613	0.31509	0.30391	0.22119	0.23756	0.16569	0.13158	0.11725	0.00281
3.72981	0.40881	0.34684	0.31614	0.30459	0.22173	0.23801	0.16621	0.13201	0.11766	0.00297
3.7326	0.40977	0.34751	0.31715	0.30521	0.22231	0.23843	0.1667	0.13246	0.11804	0.00317
3.73525	0.41083	0.34821	0.31802	0.30583	0.22292	0.2388	0.16713	0.13289	0.11839	0.00341
3.7379	0.41177	0.34892	0.31869	0.30649	0.22353	0.23917	0.16749	0.13322	0.11865	0.00364
3.7407	0.4125	0.34953	0.31916	0.30711	0.22399	0.23952	0.16775	0.13347	0.11885	0.00382
3.74336	0.41319	0.35015	0.31957	0.30767	0.22437	0.2399	0.16803	0.13373	0.11908	0.00395
3.74602	0.41401	0.35091	0.32008	0.30823	0.22474	0.24036	0.16847	0.13414	0.11948	0.0041
3.74869	0.41485	0.35188	0.32065	0.3088	0.22508	0.24087	0.16905	0.13468	0.11996	0.0042
3.7515	0.41554	0.35287	0.32127	0.30932	0.22534	0.2413	0.16957	0.13517	0.12043	0.00421
3.75418	0.4162	0.35383	0.32197	0.30982	0.22573	0.24164	0.17011	0.13556	0.12094	0.00417
3.75686	0.4169	0.35474	0.32269	0.31037	0.22632	0.24197	0.17075	0.13593	0.12146	0.00418
3.75968	0.41763	0.35554	0.32335	0.31092	0.22694	0.24226	0.17141	0.13626	0.12186	0.00422
3.76237	0.41838	0.35616	0.32396	0.31149	0.22741	0.24246	0.17207	0.13657	0.12212	0.00423
3.76506	0.41917	0.35675	0.32457	0.31205	0.22785	0.24261	0.17282	0.13687	0.12233	0.00418
3.76776	0.42	0.35735	0.32517	0.31255	0.22836	0.24273	0.17365	0.13717	0.12264	0.0041
3.7706	0.42082	0.35793	0.32577	0.31307	0.22892	0.24293	0.17441	0.13753	0.1231	0.00403
3.7733	0.42155	0.35838	0.32631	0.31355	0.22943	0.24316	0.17497	0.13782	0.12361	0.00393
3.77601	0.42217	0.35874	0.32679	0.31399	0.22985	0.2434	0.1753	0.13799	0.12407	0.00385
3.77886	0.42276	0.35918	0.32735	0.31447	0.23029	0.24371	0.17555	0.13814	0.12447	0.00382
3.78158	0.42343	0.3597	0.32802	0.31504	0.2308	0.24408	0.17587	0.13838	0.12483	0.00385
3.7843	0.42411	0.36019	0.32872	0.3155	0.23128	0.24439	0.17617	0.13866	0.12516	0.00389
3.78702	0.42481	0.36064	0.3294	0.31586	0.23177	0.24472	0.17646	0.139	0.12549	0.00396
3.78989	0.42567	0.36111	0.33005	0.31633	0.23234	0.24517	0.17691	0.13942	0.12598	0.00408
3.79262	0.42667	0.36165	0.33067	0.31701	0.23302	0.24569	0.17747	0.13987	0.12662	0.00423
3.79535	0.42759	0.36216	0.33125	0.31772	0.23371	0.24618	0.17802	0.14025	0.12723	0.00441
3.79824	0.42824	0.36256	0.33181	0.31826	0.2343	0.24661	0.17845	0.14059	0.12765	0.00469
3.80098	0.42879	0.36301	0.3324	0.3188	0.23482	0.24701	0.1788	0.14094	0.12805	0.00498
3.80373	0.42944	0.36371	0.33303	0.31943	0.23541	0.24743	0.17917	0.14133	0.12859	0.00522
3.80662	0.43023	0.36458	0.33365	0.32012	0.23604	0.24784	0.17967	0.14174	0.12922	0.00532
3.80938	0.43108	0.36539	0.3342	0.32078	0.23671	0.24824	0.18022	0.14211	0.12986	0.00532
3.81214	0.43195	0.36613	0.33476	0.32145	0.23746	0.24865	0.18083	0.14254	0.1305	0.00529
3.8149	0.43282	0.36681	0.33532	0.32208	0.23819	0.24901	0.18142	0.14295	0.13108	0.00526
3.81781	0.43366	0.36748	0.33602	0.32277	0.23895	0.24944	0.18206	0.14335	0.13172	0.00519
3.82059	0.43444	0.36815	0.33684	0.32352	0.23969	0.25005	0.18272	0.14378	0.13241	0.00518
3.82336	0.43524	0.36889	0.3377	0.32429	0.24042	0.2508	0.18341	0.14431	0.13306	0.00523
3.82629	0.43617	0.3696	0.33851	0.32502	0.24121	0.25159	0.18414	0.1449	0.13366	0.00529
3.82907	0.43711	0.37023	0.33924	0.32569	0.24204	0.25241	0.18487	0.14555	0.13427	0.00535
3.83186	0.43796	0.37085	0.33988	0.32632	0.24288	0.25317	0.18559	0.14619	0.1349	0.00544
3.83465	0.43867	0.37142	0.34049	0.32687	0.24365	0.25378	0.18625	0.14675	0.13542	0.0055
3.83759	0.43923	0.37192	0.34107	0.32732	0.24435	0.25425	0.18685	0.1472	0.13584	0.00553
3.84039	0.43976	0.37244	0.34169	0.32772	0.24504	0.25469	0.18744	0.14763	0.13632	0.00551
3.8432	0.44039	0.37308	0.34242	0.32825	0.2458	0.25521	0.18808	0.14813	0.13688	0.0055
3.84615	0.44105	0.37373	0.34311	0.32892	0.2465	0.25574	0.18871	0.14858	0.13735	0.00553
3.84897	0.44172	0.3743	0.34373	0.32962	0.24705	0.25614	0.18926	0.14898	0.1377	0.00557
3.85178	0.44243	0.37482	0.34431	0.33027	0.24752	0.25648	0.18967	0.14933	0.13803	0.00557
3.8546	0.44311	0.37535	0.34499	0.33087	0.248	0.25688	0.19004	0.14977	0.13839	0.00548
3.85758	0.44278	0.37382	0.3459	0.33043	0.24607	0.25532	0.18902	0.14647	0.13364	0.00533
3.86041	0.44331	0.37442	0.34644	0.33091	0.24652	0.25574	0.18944	0.14687	0.13417	0.00516
3.86324	0.44384	0.37503	0.34698	0.33139	0.24696	0.25617	0.18986	0.14728	0.1347	0.00507
3.86623	0.44437	0.37563	0.34752	0.33188	0.24741	0.25659	0.19029	0.14769	0.13523	0.00505
3.86907	0.44491	0.37624	0.34806	0.33236	0.24786	0.25702	0.19072	0.1481	0.13576	0.00507
3.87192	0.44544	0.37684	0.3486	0.33285	0.24831	0.25744	0.19114	0.1485	0.13629	0.00511
3.87477	0.44596	0.37744	0.34914	0.33333	0.24877	0.25787	0.19157	0.14891	0.13682	0.0052
3.87777	0.44649	0.37805	0.34968	0.33382	0.24922	0.2583	0.192	0.14932	0.13734	0.00537
3.88063	0.44702	0.37865	0.35022	0.33431	0.24967	0.25873	0.19243	0.14972	0.13787	0.00558
3.8835	0.44754	0.37925	0.35076	0.33479	0.25013	0.25915	0.19286	0.15013	0.13839	0.0058
3.88651	0.44807	0.37985	0.35131	0.33528	0.25058	0.25958	0.19329	0.15054	0.13892	0.00595
3.88939	0.44859	0.38045	0.35185	0.33577	0.25104	0.26001	0.19372	0.15094	0.13944	0.00599
3.89226	0.44912	0.38106	0.35239	0.33626	0.25149	0.26044	0.19415	0.15135	0.13996	0.00593
3.89514	0.44964	0.38166	0.35294	0.33675	0.25195	0.26087	0.19458	0.15175	0.14048	0.00589
3.89818	0.45016	0.38226	0.35348	0.33724	0.25241	0.26131	0.19501	0.15216	0.141	0.00591
3.90107	0.45068	0.38286	0.35403	0.33773	0.25287	0.26174	0.19545	0.15256	0.14152	0.00605
3.90396	0.4512	0.38346	0.35457	0.33823	0.25333	0.26217	0.19588	0.15297	0.14204	0.00622
3.90701	0.45172	0.38406	0.35512	0.33872	0.25379	0.26261	0.19631	0.15337	0.14256	0.00634
3.90992	0.45224	0.38466	0.35566	0.33921	0.25425	0.26304	0.19675	0.15378	0.14307	0.00636
3.91282	0.45275	0.38526	0.35621	0.33971	0.25472	0.26347	0.19719	0.15418	0.14359	0.0063
3.91573	0.45327	0.38586	0.35676	0.3402	0.25518	0.26391	0.19762	0.15458	0.1441	0.00619
3.9188	0.45378	0.38646	0.3573	0.3407	0.25564	0.26435	0.19806	0.15499	0.14462	0.00608
3.92172	0.4543	0.38705	0.35785	0.34119	0.25611	0.26478	0.1985	0.15539	0.14513	0.006
3.92465	0.45481	0.38765	0.3584	0.34169	0.25658	0.26522	0.19893	0.15579	0.14564	0.00598
3.92773	0.45532	0.38825	0.35895	0.34219	0.25704	0.26566	0.19937	0.15619	0.14615	0.00604
3.93066	0.45583	0.38885	0.3595	0.34268	0.25751	0.2661	0.19981	0.1566	0.14666	0.00612
3.9336	0.45634	0.38944	0.36005	0.34318	0.25798	0.26654	0.20025	0.157	0.14717	0.0061
3.93654	0.45685	0.39004	0.3606	0.34368	0.25845	0.26698	0.20069	0.1574	0.14768	0.00603
3.93964	0.45736	0.39064	0.36115	0.34418	0.25892	0.26742	0.20114	0.1578	0.14819	0.00594
3.9426	0.45787	0.39123	0.3617	0.34468	0.25939	0.26786	0.20158	0.1582	0.14869	0.00589
3.94555	0.45837	0.39183	0.36225	0.34518	0.25986	0.2683	0.20202	0.15861	0.1492	0.00586
3.94867	0.45888	0.39243	0.3628	0.34569	0.26034	0.26874	0.20246	0.15901	0.1497	0.00591
3.95163	0.45938	0.39302	0.36335	0.34619	0.26081	0.26919	0.20291	0.15941	0.15021	0.00599
3.9546	0.45989	0.39362	0.36391	0.34669	0.26129	0.26963	0.20335	0.15981	0.15071	0.00599
3.95757	0.46039	0.39421	0.36446	0.34719	0.26176	0.27007	0.2038	0.16021	0.15121	0.0059
3.96071	0.46089	0.39481	0.36501	0.3477	0.26224	0.27052	0.20424	0.16061	0.15171	0.00579
3.96369	0.46139	0.3954	0.36557	0.3482	0.26272	0.27096	0.20469	0.16101	0.15221	0.00574
3.96668	0.46189	0.39599	0.36612	0.34871	0.2632	0.27141	0.20514	0.16141	0.15271	0.00572
3.96983	0.46239	0.39659	0.36668	0.34922	0.26368	0.27186	0.20558	0.16181	0.15321	0.00571
3.97283	0.46289	0.39718	0.36723	0.34972	0.26416	0.2723	0.20603	0.16221	0.15371	0.00568
3.97583	0.46338	0.39777	0.36779	0.35023	0.26464	0.27275	0.20648	0.1626	0.15421	0.00564
3.97899	0.46388	0.39837	0.36834	0.35074	0.26512	0.2732	0.20693	0.163	0.1547	0.00557
3.982	0.46437	0.39896	0.3689	0.35125	0.2656	0.27365	0.20738	0.1634	0.1552	0.00551
3.98502	0.46487	0.39955	0.36946	0.35176	0.26609	0.2741	0.20783	0.1638	0.15569	0.00539
3.98804	0.46536	0.40014	0.37002	0.35227	0.26657	0.27455	0.20828	0.1642	0.15618	0.00518
3.99122	0.46585	0.40073	0.37057	0.35278	0.26706	0.275	0.20873	0.16459	0.15667	0.00499
3.99425	0.46634	0.40132	0.37113	0.35329	0.26754	0.27545	0.20919	0.16499	0.15717	0.00494
3.99728	0.46683	0.40192	0.37169	0.3538	0.26803	0.27591	0.20964	0.16539	0.15766	0.00496
4.00048	0.46732	0.40251	0.37225	0.35431	0.26852	0.27636	0.21009	0.16579	0.15815	0.00496
4.00352	0.46781	0.4031	0.37281	0.35483	0.26901	0.27681	0.21055	0.16618	0.15863	0.00488
4.00657	0.4683	0.40369	0.37337	0.35534	0.2695	0.27727	0.211	0.16658	0.15912	0.00481
4.00962	0.46879	0.40428	0.37393	0.35585	0.26999	0.27772	0.21146	0.16698	0.15961	0.00475
4.01284	0.46927	0.40486	0.37449	0.35637	0.27048	0.27818	0.21192	0.16737	0.16009	0.00466
4.0159	0.46976	0.40545	0.37506	0.35689	0.27097	0.27864	0.21237	0.16777	0.16058	0.00456
4.01897	0.47024	0.40604	0.37562	0.3574	0.27147	0.27909	0.21283	0.16816	0.16106	0.00463
4.0222	0.47072	0.40663	0.37618	0.35792	0.27196	0.27955	0.21329	0.16856	0.16154	0.00498
4.02528	0.47121	0.40722	0.37674	0.35844	0.27246	0.28001	0.21375	0.16895	0.16203	0.00561
4.02836	0.47169	0.40781	0.37731	0.35895	0.27295	0.28047	0.21421	0.16935	0.16251	0.00653
4.03145	0.47217	0.40839	0.37787	0.35947	0.27345	0.28093	0.21467	0.16974	0.16299	0.00761
4.0347	0.47265	0.40898	0.37843	0.35999	0.27395	0.28139	0.21513	0.17014	0.16347	0.00833
4.03779	0.47312	0.40957	0.379	0.36051	0.27444	0.28185	0.21559	0.17053	0.16395	0.00826
4.04089	0.4736	0.41015	0.37957	0.36103	0.27494	0.28231	0.21605	0.17092	0.16442	0.00738
4.04416	0.47408	0.41074	0.38013	0.36155	0.27544	0.28277	0.21651	0.17132	0.1649	0.00615
4.04727	0.47455	0.41133	0.3807	0.36208	0.27595	0.28323	0.21698	0.17171	0.16538	0.00518
4.05039	0.47503	0.41191	0.38126	0.3626	0.27645	0.2837	0.21744	0.1721	0.16585	0.00481
4.05351	0.4755	0.4125	0.38183	0.36312	0.27695	0.28416	0.21791	0.1725	0.16632	0.00481
4.0568	0.47597	0.41308	0.3824	0.36365	0.27745	0.28462	0.21837	0.17289	0.1668	0.00486
4.05992	0.47644	0.41367	0.38297	0.36417	0.27796	0.28509	0.21884	0.17328	0.16727	0.0048
4.06306	0.47692	0.41425	0.38353	0.3647	0.27846	0.28556	0.2193	0.17367	0.16774	0.00462
4.06636	0.47739	0.41483	0.3841	0.36522	0.27897	0.28602	0.21977	0.17407	0.16821	0.00452
4.06951	0.47785	0.41542	0.38467	0.36575	0.27948	0.28649	0.22024	0.17446	0.16868	0.00462
4.07266	0.47832	0.416	0.38524	0.36628	0.27999	0.28696	0.22071	0.17485	0.16915	0.00482
4.07581	0.47879	0.41658	0.38581	0.3668	0.2805	0.28742	0.22118	0.17524	0.16962	0.00494
4.07914	0.47925	0.41717	0.38638	0.36733	0.28101	0.28789	0.22165	0.17563	0.17008	0.00485
4.0823	0.47972	0.41775	0.38695	0.36786	0.28152	0.28836	0.22212	0.17602	0.17055	0.00454
4.08547	0.48018	0.41833	0.38753	0.36839	0.28203	0.28883	0.22259	0.17641	0.17101	0.00429
4.08881	0.48065	0.41891	0.3881	0.36892	0.28254	0.2893	0.22306	0.1768	0.17148	0.00439
4.09199	0.48111	0.41949	0.38867	0.36945	0.28305	0.28978	0.22353	0.17719	0.17194	0.00471
4.09517	0.48157	0.42008	0.38924	0.36998	0.28357	0.29025	0.224	0.17758	0.1724	0.00494
4.09836	0.48203	0.42066	0.38982	0.37052	0.28408	0.29072	0.22448	0.17797	0.17286	0.00513
4.10172	0.48249	0.42124	0.39039	0.37105	0.2846	0.29119	0.22495	0.17836	0.17332	0.00541
4.10492	0.48295	0.42182	0.39097	0.37158	0.28512	0.29167	0.22543	0.17875	0.17378	0.00559
4.10813	0.48341	0.4224	0.39154	0.37212	0.28563	0.29214	0.2259	0.17914	0.17424	0.00559
4.1115	0.48386	0.42298	0.39212	0.37265	0.28615	0.29262	0.22638	0.17953	0.1747	0.00552
4.11472	0.48432	0.42356	0.39269	0.37319	0.28667	0.29309	0.22685	0.17992	0.17515	0.00542
4.11794	0.48477	0.42414	0.39327	0.37372	0.28719	0.29357	0.22733	0.1803	0.17561	0.00525
4.12116	0.48523	0.42471	0.39384	0.37426	0.28771	0.29405	0.22781	0.18069	0.17607	0.00504
4.12456	0.48568	0.42529	0.39442	0.3748	0.28824	0.29452	0.22829	0.18108	0.17652	0.00489
4.1278	0.48613	0.42587	0.395	0.37533	0.28876	0.295	0.22877	0.18147	0.17697	0.0049
4.13104	0.48658	0.42645	0.39558	0.37587	0.28928	0.29548	0.22925	0.18185	0.17742	0.00499
4.13445	0.48703	0.42703	0.39615	0.37641	0.28981	0.29596	0.22973	0.18224	0.17788	0.00506
4.1377	0.48748	0.4276	0.39673	0.37695	0.29033	0.29644	0.23021	0.18263	0.17833	0.00512
4.14096	0.48793	0.42818	0.39731	0.37749	0.29086	0.29692	0.23069	0.18301	0.17877	0.00519
4.14422	0.48838	0.42876	0.39789	0.37803	0.29139	0.2974	0.23117	0.1834	0.17922	0.00526
4.14766	0.48882	0.42933	0.39847	0.37857	0.29192	0.29789	0.23165	0.18379	0.17967	0.00533
4.15093	0.48927	0.42991	0.39905	0.37912	0.29244	0.29837	0.23214	0.18417	0.18012	0.00539
4.1542	0.48971	0.43048	0.39963	0.37966	0.29297	0.29885	0.23262	0.18456	0.18056	0.00542
4.15766	0.49016	0.43106	0.40021	0.3802	0.29351	0.29934	0.23311	0.18494	0.18101	0.00538
4.16095	0.4906	0.43164	0.4008	0.38075	0.29404	0.29982	0.23359	0.18533	0.18145	0.00538
4.16424	0.49104	0.43221	0.40138	0.38129	0.29457	0.30031	0.23408	0.18571	0.1819	0.00545
4.16771	0.49148	0.43278	0.40196	0.38184	0.2951	0.30079	0.23456	0.1861	0.18234	0.00549
4.17101	0.49191	0.43334	0.40253	0.38237	0.29565	0.30127	0.23503	0.18651	0.18281	0.00551
4.17432	0.49234	0.43389	0.4031	0.38291	0.29621	0.30175	0.23551	0.18692	0.18329	0.00553
4.17763	0.49277	0.43446	0.40368	0.38345	0.29677	0.30223	0.236	0.18733	0.18377	0.00561
4.18113	0.4932	0.43502	0.40427	0.38399	0.29734	0.30272	0.23649	0.18775	0.18425	0.00577
4.18445	0.49363	0.43558	0.40485	0.38454	0.29792	0.30322	0.23699	0.18816	0.18473	0.00597
4.18778	0.49406	0.43614	0.40543	0.38508	0.29849	0.30371	0.23749	0.18858	0.18521	0.00613
4.19129	0.49448	0.4367	0.40601	0.38562	0.29907	0.30419	0.23799	0.189	0.1857	0.00622
4.19463	0.49491	0.43725	0.4066	0.38616	0.29965	0.30468	0.2385	0.18942	0.18618	0.00623
4.19798	0.49534	0.4378	0.40719	0.3867	0.30023	0.30516	0.23901	0.18983	0.18666	0.00625
4.20133	0.49577	0.43835	0.40778	0.38724	0.30081	0.30565	0.23952	0.19025	0.18714	0.00634
4.20486	0.4962	0.43891	0.40837	0.38779	0.30139	0.30615	0.24003	0.19067	0.18762	0.00647
4.20822	0.49664	0.43947	0.40897	0.38834	0.30198	0.30666	0.24054	0.19109	0.1881	0.00658
4.21159	0.49707	0.44003	0.40957	0.3889	0.30257	0.30717	0.24106	0.19152	0.18858	0.00665
4.21514	0.49751	0.44058	0.41017	0.38946	0.30316	0.30769	0.24157	0.19195	0.18906	0.00674
4.21852	0.49795	0.44116	0.41075	0.39001	0.3037	0.30819	0.24206	0.19234	0.1895	0.00683
4.2219	0.49839	0.44173	0.41134	0.39057	0.30425	0.30869	0.24256	0.19273	0.18994	0.00693
4.22529	0.49882	0.4423	0.41193	0.39113	0.3048	0.30919	0.24305	0.19312	0.19038	0.00703
4.22887	0.49925	0.44287	0.41251	0.39169	0.30535	0.3097	0.24355	0.1935	0.19082	0.00713
4.23227	0.49967	0.44344	0.4131	0.39225	0.3059	0.3102	0.24405	0.19389	0.19125	0.00723
4.23567	0.5001	0.44401	0.41369	0.39281	0.30644	0.31071	0.24454	0.19428	0.19169	0.00732
4.23926	0.50052	0.44458	0.41428	0.39337	0.30699	0.31121	0.24504	0.19466	0.19212	0.00741
4.24268	0.50094	0.44516	0.41486	0.39393	0.30754	0.31172	0.24554	0.19505	0.19255	0.00751
4.2461	0.50137	0.44573	0.41545	0.39449	0.30809	0.31223	0.24604	0.19543	0.19298	0.0076
4.24953	0.50179	0.4463	0.41604	0.39506	0.30864	0.31273	0.24654	0.19582	0.19341	0.00774
4.25315	0.50221	0.44687	0.41663	0.39562	0.30919	0.31324	0.24703	0.1962	0.19384	0.00793
4.25659	0.50263	0.44744	0.41722	0.39619	0.30974	0.31375	0.24753	0.19658	0.19426	0.00811
4.26003	0.50305	0.44801	0.41781	0.39675	0.3103	0.31426	0.24803	0.19697	0.19469	0.0082
4.26367	0.50346	0.44858	0.4184	0.39732	0.31085	0.31477	0.24854	0.19735	0.19511	0.00826
4.26712	0.50388	0.44915	0.419	0.39789	0.3114	0.31528	0.24904	0.19773	0.19553	0.00833
4.27058	0.50429	0.44972	0.41959	0.39845	0.31195	0.31579	0.24954	0.19811	0.19595	0.00839
4.27405	0.50471	0.45029	0.42018	0.39902	0.3125	0.3163	0.25004	0.19849	0.19637	0.00841
4.27771	0.50512	0.45086	0.42077	0.39959	0.31306	0.31682	0.25054	0.19887	0.19679	0.00841
4.28119	0.50554	0.45143	0.42136	0.40016	0.31361	0.31733	0.25105	0.19924	0.19721	0.00847
4.28467	0.50595	0.452	0.42196	0.40073	0.31417	0.31784	0.25155	0.19962	0.19762	0.00861
4.28835	0.50636	0.45257	0.42255	0.4013	0.31472	0.31836	0.25205	0.2	0.19803	0.00877
4.29185	0.50677	0.45314	0.42315	0.40187	0.31527	0.31887	0.25256	0.20037	0.19845	0.00889
4.29535	0.50718	0.45371	0.42374	0.40245	0.31583	0.31939	0.25306	0.20075	0.19886	0.00889
4.29886	0.50759	0.45428	0.42434	0.40302	0.31638	0.31991	0.25357	0.20112	0.19926	0.0088
4.30256	0.50799	0.45485	0.42493	0.4036	0.31694	0.32042	0.25408	0.2015	0.19967	0.00875
4.30608	0.5084	0.45542	0.42553	0.40417	0.3175	0.32094	0.25458	0.20187	0.20008	0.00882
4.3096	0.50881	0.45599	0.42612	0.40475	0.31805	0.32146	0.25509	0.20224	0.20048	0.00906
4.31332	0.50921	0.45656	0.42672	0.40532	0.31861	0.32198	0.2556	0.20262	0.20088	0.00938
4.31686	0.50961	0.45713	0.42732	0.4059	0.31917	0.3225	0.25611	0.20299	0.20129	0.00965
4.3204	0.51002	0.4577	0.42792	0.40648	0.31973	0.32302	0.25661	0.20336	0.20169	0.00983
4.32395	0.51042	0.45827	0.42851	0.40706	0.32028	0.32354	0.25712	0.20373	0.20208	0.00997
4.32769	0.51082	0.45884	0.42911	0.40764	0.32084	0.32406	0.25763	0.2041	0.20248	0.01002
4.33125	0.51122	0.4594	0.42971	0.40822	0.3214	0.32459	0.25814	0.20447	0.20288	0.01005
4.33482	0.51162	0.45997	0.43031	0.4088	0.32196	0.32511	0.25865	0.20484	0.20327	0.01007
4.33858	0.51202	0.46054	0.43091	0.40938	0.32252	0.32563	0.25916	0.2052	0.20366	0.01009
4.34216	0.51242	0.46111	0.43151	0.40996	0.32308	0.32616	0.25968	0.20557	0.20406	0.01011
4.34575	0.51281	0.46168	0.43211	0.41054	0.32364	0.32668	0.26019	0.20594	0.20445	0.01016
4.34934	0.51321	0.46225	0.43271	0.41113	0.3242	0.32721	0.2607	0.2063	0.20483	0.01023
4.35313	0.5136	0.46282	0.43331	0.41171	0.32476	0.32773	0.26121	0.20667	0.20522	0.01034
4.35673	0.514	0.46338	0.43391	0.4123	0.32532	0.32826	0.26173	0.20703	0.20561	0.01055
4.36034	0.51439	0.46395	0.43452	0.41288	0.32589	0.32879	0.26224	0.20739	0.20599	0.01084
4.36414	0.51478	0.46452	0.43512	0.41347	0.32645	0.32932	0.26276	0.20776	0.20637	0.01108
4.36777	0.51517	0.46509	0.43572	0.41406	0.32701	0.32985	0.26327	0.20812	0.20676	0.01119
4.37139	0.51556	0.46566	0.43632	0.41465	0.32757	0.33038	0.26379	0.20848	0.20714	0.01126
4.37522	0.51595	0.46622	0.43693	0.41524	0.32814	0.33091	0.2643	0.20884	0.20751	0.01135
4.37886	0.51634	0.46679	0.43753	0.41583	0.3287	0.33144	0.26482	0.2092	0.20789	0.01142
4.38251	0.51673	0.46736	0.43814	0.41642	0.32927	0.33197	0.26533	0.20956	0.20827	0.01143
4.38616	0.51711	0.46793	0.43874	0.41701	0.32983	0.3325	0.26585	0.20992	0.20864	0.01143
4.39001	0.5175	0.46849	0.43935	0.4176	0.3304	0.33303	0.26637	0.21028	0.20901	0.01143
4.39367	0.51788	0.46906	0.43995	0.41819	0.33096	0.33357	0.26689	0.21063	0.20939	0.01149
4.39734	0.51827	0.46963	0.44056	0.41879	0.33153	0.3341	0.26741	0.21099	0.20975	0.01162
4.40121	0.51865	0.4702	0.44117	0.41938	0.33209	0.33464	0.26793	0.21135	0.21012	0.01179
4.4049	0.51903	0.47076	0.44177	0.41997	0.33266	0.33517	0.26845	0.2117	0.21049	0.01197
4.40859	0.51941	0.47133	0.44238	0.42057	0.33323	0.33571	0.26897	0.21206	0.21086	0.01215
4.41228	0.51979	0.4719	0.44299	0.42117	0.33379	0.33624	0.26949	0.21241	0.21122	0.01238
4.41618	0.52017	0.47246	0.4436	0.42176	0.33436	0.33678	0.27001	0.21277	0.21158	0.01263
4.41989	0.52055	0.47303	0.44421	0.42236	0.33493	0.33732	0.27053	0.21312	0.21194	0.01283
4.4236	0.52093	0.4736	0.44482	0.42296	0.3355	0.33786	0.27105	0.21347	0.2123	0.01297
4.42752	0.5213	0.47416	0.44542	0.42356	0.33607	0.3384	0.27158	0.21382	0.21266	0.01308
4.43125	0.52168	0.47473	0.44603	0.42416	0.33664	0.33894	0.2721	0.21417	0.21302	0.01316
4.43498	0.52205	0.4753	0.44665	0.42476	0.33721	0.33948	0.27262	0.21452	0.21337	0.01315
4.43872	0.52243	0.47586	0.44726	0.42536	0.33778	0.34002	0.27315	0.21487	0.21373	0.01295
4.44267	0.5228	0.47643	0.44787	0.42596	0.33835	0.34056	0.27367	0.21522	0.21408	0.0125
4.44642	0.52317	0.477	0.44848	0.42656	0.33892	0.3411	0.2742	0.21557	0.21443	0.01168
4.45018	0.52354	0.47756	0.44909	0.42717	0.33949	0.34164	0.27472	0.21592	0.21478	0.01046
4.45414	0.52391	0.47813	0.4497	0.42777	0.34006	0.34219	0.27525	0.21626	0.21513	0.00937
4.45792	0.52428	0.47869	0.45032	0.42838	0.34063	0.34273	0.27578	0.21661	0.21548	0.00897
4.4617	0.52465	0.47926	0.45093	0.42898	0.3412	0.34328	0.2763	0.21695	0.21582	0.00934
4.46548	0.52502	0.47983	0.45154	0.42959	0.34178	0.34382	0.27683	0.2173	0.21617	0.0102
4.46947	0.52538	0.48039	0.45216	0.4302	0.34235	0.34437	0.27736	0.21764	0.21651	0.01097
4.47327	0.52575	0.48096	0.45277	0.43081	0.34292	0.34492	0.27789	0.21799	0.21685	0.01129
4.47708	0.52612	0.48152	0.45339	0.43141	0.3435	0.34546	0.27842	0.21833	0.21719	0.01133
4.48109	0.52648	0.48209	0.454	0.43202	0.34407	0.34601	0.27895	0.21867	0.21753	0.01137
4.48491	0.52684	0.48265	0.45462	0.43263	0.34465	0.34656	0.27948	0.21901	0.21786	0.01155
4.48873	0.5272	0.48322	0.45523	0.43324	0.34522	0.34711	0.28001	0.21935	0.2182	0.0118
4.49256	0.52756	0.48378	0.45585	0.43386	0.3458	0.34766	0.28054	0.21969	0.21853	0.01195
4.49661	0.52792	0.48435	0.45647	0.43447	0.34637	0.34821	0.28107	0.22003	0.21886	0.01188
4.50045	0.52828	0.48491	0.45708	0.43508	0.34695	0.34876	0.2816	0.22037	0.2192	0.01177
4.5043	0.52864	0.48548	0.4577	0.4357	0.34752	0.34932	0.28214	0.22071	0.21953	0.01176
4.50836	0.529	0.48604	0.45832	0.43631	0.3481	0.34987	0.28267	0.22105	0.21985	0.01191
4.51223	0.52936	0.48661	0.45894	0.43692	0.34868	0.35042	0.2832	0.22139	0.22018	0.01226
4.5161	0.52971	0.48717	0.45956	0.43754	0.34926	0.35098	0.28374	0.22172	0.22051	0.01263
4.51998	0.53007	0.48774	0.46018	0.43816	0.34983	0.35153	0.28427	0.22206	0.22083	0.01271
4.52407	0.53042	0.4883	0.4608	0.43878	0.35041	0.35209	0.28481	0.22239	0.22115	0.01252
4.52796	0.53077	0.48886	0.46142	0.43939	0.35099	0.35264	0.28534	0.22273	0.22147	0.01231
4.53186	0.53112	0.48943	0.46204	0.44001	0.35157	0.3532	0.28588	0.22306	0.22179	0.01215
4.53597	0.53148	0.48999	0.46266	0.44063	0.35215	0.35375	0.28642	0.22339	0.22211	0.01191
4.53988	0.53183	0.49056	0.46328	0.44125	0.35273	0.35431	0.28695	0.22373	0.22243	0.0117
4.5438	0.53217	0.49112	0.4639	0.44187	0.35331	0.35487	0.28749	0.22406	0.22274	0.01162
4.54773	0.53252	0.49168	0.46453	0.4425	0.35389	0.35543	0.28803	0.22439	0.22305	0.01163
4.55187	0.53287	0.49225	0.46515	0.44312	0.35447	0.35599	0.28857	0.22472	0.22337	0.01172
4.55581	0.53322	0.49281	0.46577	0.44374	0.35505	0.35655	0.28911	0.22505	0.22368	0.01188
4.55976	0.53356	0.49337	0.4664	0.44436	0.35563	0.35711	0.28965	0.22538	0.22399	0.01204
4.56392	0.53391	0.49394	0.46702	0.44499	0.35622	0.35767	0.29019	0.2257	0.2243	0.01218
4.56788	0.53425	0.4945	0.46764	0.44562	0.3568	0.35824	0.29073	0.22603	0.2246	0.01228
4.57185	0.53459	0.49506	0.46827	0.44624	0.35738	0.3588	0.29127	0.22636	0.22491	0.01235
4.57582	0.53494	0.49563	0.46889	0.44687	0.35797	0.35936	0.29181	0.22668	0.22521	0.01241
4.58001	0.53528	0.49619	0.46952	0.4475	0.35855	0.35993	0.29235	0.22701	0.22551	0.01246
4.584	0.53562	0.49675	0.47015	0.44812	0.35913	0.36049	0.29289	0.22734	0.22581	0.01249
4.588	0.53596	0.49732	0.47077	0.44875	0.35972	0.36106	0.29344	0.22766	0.22611	0.01253
4.59221	0.53591	0.49757	0.47012	0.44806	0.3601	0.36174	0.29337	0.22847	0.22896	0.0126
4.59622	0.53595	0.49795	0.4705	0.44862	0.36058	0.3622	0.29382	0.22878	0.22947	0.01273
4.60024	0.53605	0.49821	0.47087	0.44914	0.36109	0.36261	0.29417	0.2292	0.23006	0.0129
4.60448	0.53625	0.49839	0.47127	0.44966	0.36163	0.36298	0.29443	0.22964	0.23064	0.01311
4.60851	0.53652	0.49861	0.47168	0.45023	0.36222	0.36332	0.29467	0.23002	0.23112	0.0133
4.61255	0.53684	0.49896	0.47218	0.45092	0.36282	0.36376	0.295	0.23044	0.23158	0.01345
4.61659	0.5371	0.49931	0.47269	0.45164	0.36335	0.36428	0.29532	0.23091	0.23201	0.01358
4.62086	0.53728	0.49956	0.47318	0.45228	0.36379	0.3648	0.29558	0.23137	0.2324	0.01365
4.62492	0.53743	0.4998	0.47367	0.45282	0.36419	0.36522	0.29584	0.23185	0.23282	0.01366
4.62899	0.53756	0.50015	0.47422	0.45337	0.36459	0.36564	0.29617	0.23234	0.23332	0.01365
4.63328	0.53766	0.50053	0.47476	0.4539	0.36503	0.36605	0.29656	0.23267	0.23378	0.01363
4.63736	0.53779	0.50084	0.47529	0.45437	0.36552	0.36652	0.29696	0.23287	0.23417	0.01363
4.64145	0.53798	0.50114	0.47582	0.45483	0.36613	0.36702	0.29739	0.23308	0.23456	0.01365
4.64554	0.53821	0.50151	0.47635	0.4554	0.36682	0.36755	0.29787	0.23336	0.23503	0.0137
4.64987	0.53835	0.50185	0.47683	0.45596	0.36746	0.36801	0.2983	0.23363	0.23555	0.01377
4.65398	0.53848	0.50212	0.47731	0.45637	0.36804	0.36843	0.29868	0.23391	0.23605	0.01383
4.6581	0.53867	0.50239	0.47785	0.45671	0.36857	0.36882	0.29912	0.23418	0.23658	0.01384
4.66244	0.5388	0.50262	0.47837	0.45705	0.36907	0.36917	0.29957	0.23432	0.23712	0.01375
4.66657	0.53886	0.50281	0.47873	0.45739	0.36952	0.36945	0.30001	0.23435	0.23759	0.0136
4.67071	0.53896	0.503	0.47895	0.45778	0.36999	0.36969	0.30044	0.23443	0.23795	0.01347
4.67486	0.53911	0.50328	0.47922	0.45821	0.37047	0.36991	0.30092	0.23466	0.2382	0.0134
4.67924	0.53927	0.50363	0.47959	0.45864	0.37102	0.37018	0.3014	0.23497	0.2384	0.01335
4.6834	0.53942	0.50405	0.47997	0.45908	0.37167	0.37055	0.30187	0.23528	0.23865	0.0133
4.68757	0.5397	0.50458	0.48044	0.45958	0.37244	0.37102	0.30249	0.23564	0.23906	0.01323
4.69197	0.54004	0.50517	0.48105	0.46005	0.37322	0.37153	0.30324	0.23609	0.23956	0.01317
4.69616	0.54031	0.50577	0.48178	0.46054	0.37399	0.37202	0.304	0.23658	0.24005	0.01314
4.70035	0.54049	0.50633	0.48248	0.46105	0.37474	0.37246	0.3047	0.23706	0.24052	0.01316
4.70455	0.54062	0.50682	0.48307	0.46152	0.37553	0.37287	0.30526	0.23743	0.24092	0.01325
4.70898	0.54083	0.50727	0.4836	0.46195	0.37638	0.37335	0.30582	0.23779	0.24135	0.01339
4.7132	0.54116	0.50776	0.48411	0.46239	0.37722	0.37391	0.30644	0.23824	0.24186	0.01358
4.71743	0.54149	0.50825	0.48459	0.46285	0.37797	0.3745	0.30706	0.23868	0.24233	0.01371
4.72188	0.54165	0.50854	0.48491	0.46325	0.3785	0.37498	0.30757	0.23898	0.24257	0.01374
4.72612	0.5417	0.50875	0.48519	0.46366	0.37889	0.37545	0.30796	0.23924	0.24274	0.01375
4.73037	0.54172	0.50899	0.48546	0.46407	0.37921	0.37593	0.30833	0.23947	0.24298	0.01381
4.73462	0.5418	0.5093	0.48579	0.46449	0.37959	0.37641	0.30879	0.23972	0.24336	0.01385
4.73911	0.54199	0.50962	0.48621	0.46497	0.38005	0.37691	0.30937	0.24007	0.24379	0.01383
4.74338	0.54224	0.50998	0.4867	0.46548	0.38066	0.37742	0.31004	0.24049	0.24423	0.01379
4.74766	0.54247	0.51036	0.4872	0.46595	0.38126	0.37789	0.31065	0.24089	0.24463	0.0138
4.75217	0.54265	0.51069	0.48761	0.46631	0.38176	0.37827	0.31118	0.24125	0.24496	0.01388
4.75647	0.54281	0.51095	0.48793	0.46656	0.38215	0.37859	0.31171	0.24154	0.24519	0.01403
4.76077	0.54293	0.51112	0.48821	0.46679	0.38252	0.37887	0.31224	0.2418	0.24537	0.01415
4.76508	0.54301	0.51124	0.48852	0.46708	0.38295	0.3792	0.31276	0.24209	0.24555	0.01417
4.76963	0.54308	0.51137	0.48886	0.46743	0.38343	0.37958	0.31321	0.24236	0.24582	0.01414
4.77395	0.54316	0.51155	0.48919	0.46781	0.38396	0.38005	0.31359	0.24258	0.24622	0.0141
4.77829	0.54332	0.51182	0.4895	0.46821	0.38446	0.38061	0.3139	0.24279	0.24669	0.0141
4.78286	0.54349	0.51215	0.48983	0.46861	0.38487	0.38124	0.31421	0.24306	0.24717	0.01416
4.78721	0.54369	0.51255	0.49022	0.46905	0.3853	0.38192	0.31461	0.24342	0.24767	0.01417
4.79157	0.54393	0.51301	0.49071	0.46957	0.38583	0.3826	0.31518	0.24386	0.24819	0.01409
4.79593	0.54417	0.51349	0.49122	0.47006	0.38643	0.38321	0.31583	0.24427	0.24867	0.01399
4.80054	0.54437	0.51404	0.49176	0.47054	0.38703	0.38382	0.31654	0.24465	0.24916	0.01396
4.80492	0.54452	0.51463	0.49235	0.47102	0.38757	0.38441	0.31717	0.24505	0.24962	0.01394
4.80931	0.54463	0.51526	0.4929	0.47155	0.38809	0.38501	0.31771	0.24548	0.25007	0.01387
4.81394	0.54461	0.51577	0.49331	0.47197	0.38853	0.38554	0.31811	0.24587	0.25049	0.01377
4.81835	0.54445	0.51612	0.4936	0.47223	0.38892	0.38602	0.31842	0.24619	0.25081	0.01371
4.82276	0.54436	0.51639	0.49392	0.47245	0.38931	0.38653	0.31882	0.24651	0.25111	0.01371
4.82719	0.54442	0.51664	0.49427	0.47275	0.38973	0.38717	0.3193	0.24682	0.25139	0.01377
4.83185	0.54455	0.51686	0.49464	0.4731	0.39012	0.38777	0.31974	0.24706	0.25163	0.01386
4.83629	0.54466	0.51707	0.49501	0.47339	0.39048	0.38827	0.32005	0.24725	0.2518	0.01395
4.84074	0.54476	0.51739	0.49552	0.47367	0.39093	0.3888	0.32031	0.24748	0.25198	0.01398
4.84543	0.54495	0.51789	0.49616	0.47404	0.39147	0.38946	0.32052	0.24785	0.25222	0.01397
4.8499	0.54511	0.51839	0.49676	0.47448	0.39196	0.39012	0.32066	0.24823	0.25245	0.01391
4.85437	0.54519	0.51876	0.49724	0.47488	0.39229	0.39063	0.32074	0.24857	0.25265	0.01385
4.85909	0.54515	0.51905	0.49755	0.47526	0.39249	0.39106	0.32091	0.24885	0.25286	0.01377
4.86358	0.54505	0.51929	0.4978	0.47563	0.39264	0.39142	0.32115	0.24911	0.25314	0.01371
4.86808	0.54496	0.51947	0.49807	0.47594	0.39281	0.39172	0.32143	0.24939	0.2534	0.01363
4.87258	0.54498	0.51975	0.49842	0.47623	0.39311	0.3921	0.3218	0.24973	0.25365	0.01354
4.87734	0.5451	0.52008	0.49879	0.47652	0.3935	0.39258	0.32221	0.25016	0.25391	0.01348
4.88186	0.54529	0.52042	0.49918	0.47691	0.39397	0.3931	0.32268	0.25069	0.25423	0.01348
4.88639	0.54548	0.52067	0.49962	0.47738	0.39452	0.39358	0.32314	0.25129	0.25459	0.01353
4.89117	0.54567	0.52091	0.50003	0.4778	0.39502	0.39404	0.32355	0.25189	0.25497	0.01359
4.89572	0.54585	0.52118	0.50036	0.47808	0.39544	0.39453	0.32392	0.25247	0.25531	0.01359
4.90028	0.54603	0.52141	0.50059	0.47829	0.39583	0.39502	0.3242	0.25293	0.25562	0.01357
4.90485	0.54613	0.52152	0.5008	0.47844	0.39616	0.39545	0.32437	0.2533	0.25587	0.01352
4.90966	0.54607	0.52152	0.50105	0.4785	0.39641	0.39577	0.32452	0.25357	0.25608	0.01341
4.91425	0.54591	0.52151	0.50131	0.47853	0.39665	0.39602	0.32465	0.25375	0.25627	0.0133
4.91884	0.54573	0.52157	0.50153	0.47862	0.39694	0.39629	0.32483	0.25399	0.25652	0.01317
4.92368	0.54572	0.52176	0.50173	0.47883	0.39735	0.39665	0.32519	0.25439	0.25689	0.01308
4.92829	0.54578	0.52206	0.5019	0.47912	0.39776	0.39708	0.32569	0.25483	0.2573	0.01309
4.93291	0.54582	0.52236	0.50207	0.47944	0.39813	0.39753	0.32616	0.2552	0.25772	0.01321
4.93754	0.54574	0.52254	0.50221	0.47969	0.39845	0.39793	0.3265	0.25553	0.2581	0.01334
4.94242	0.54559	0.52273	0.50238	0.4799	0.39876	0.39831	0.3268	0.25585	0.25845	0.01343
4.94707	0.54554	0.523	0.50262	0.48014	0.39909	0.39871	0.32709	0.25624	0.25878	0.01339
4.95172	0.54557	0.52328	0.50293	0.48042	0.39944	0.39916	0.32735	0.25658	0.25908	0.01328
4.95663	0.54566	0.52356	0.5033	0.48077	0.39982	0.39959	0.3276	0.25684	0.2593	0.01322
4.9613	0.54572	0.52388	0.5037	0.48117	0.40021	0.40001	0.32787	0.25706	0.25955	0.01323
4.96598	0.54567	0.52418	0.50405	0.48151	0.40056	0.4004	0.32815	0.25727	0.25989	0.01333
4.97067	0.54547	0.52444	0.50426	0.48174	0.4009	0.4008	0.32837	0.25749	0.26021	0.01344
4.97562	0.54521	0.52466	0.50432	0.48188	0.40127	0.40118	0.32854	0.25767	0.26044	0.01354
4.98033	0.54492	0.52483	0.50425	0.48199	0.40168	0.40148	0.32866	0.25776	0.26062	0.01367
4.98504	0.54473	0.52502	0.5042	0.48215	0.4021	0.40177	0.3288	0.25781	0.26087	0.01386
4.99002	0.54467	0.52527	0.50424	0.48232	0.40254	0.40206	0.32894	0.25784	0.26116	0.01409
4.99476	0.54471	0.52559	0.50433	0.4825	0.40304	0.40241	0.3291	0.25797	0.26143	0.01425
4.9995	0.54469	0.52585	0.50444	0.48265	0.40351	0.40279	0.32929	0.25813	0.26166	0.01434
5.00425	0.54456	0.52603	0.50455	0.48278	0.40381	0.40317	0.32945	0.25825	0.26185	0.01437
5.00927	0.54439	0.52614	0.50468	0.48286	0.404	0.40351	0.32958	0.25837	0.26203	0.01438
5.01404	0.54426	0.52618	0.50481	0.4829	0.40424	0.40381	0.32974	0.25847	0.26219	0.01441
5.01882	0.54414	0.52622	0.50494	0.48296	0.4046	0.40408	0.33	0.25856	0.26232	0.01448
5.02386	0.54402	0.52633	0.50512	0.48306	0.40501	0.40435	0.3303	0.25865	0.26243	0.01457
5.02866	0.54398	0.52662	0.50536	0.48324	0.40545	0.40468	0.33061	0.25884	0.26258	0.01468
5.03347	0.54404	0.52703	0.50566	0.4835	0.40597	0.40504	0.33091	0.25919	0.26285	0.01479
5.03829	0.5441	0.52744	0.506	0.48374	0.40655	0.40541	0.33123	0.25964	0.26323	0.01482
5.04337	0.54406	0.5277	0.50628	0.48385	0.40711	0.40578	0.33157	0.26004	0.26364	0.0148
5.04821	0.54395	0.52787	0.50655	0.48393	0.4076	0.40618	0.33193	0.26042	0.26406	0.01481
5.05306	0.54395	0.52801	0.50695	0.48414	0.40813	0.40672	0.33242	0.26082	0.26449	0.01487
5.05817	0.54403	0.52814	0.50744	0.4844	0.40866	0.40734	0.33292	0.26122	0.26487	0.01496
5.06303	0.54416	0.5283	0.50786	0.48472	0.40916	0.408	0.33338	0.26156	0.26519	0.01501
5.06791	0.54432	0.52851	0.50812	0.48504	0.40961	0.4086	0.33381	0.26186	0.26547	0.01504
5.07279	0.54447	0.52877	0.50826	0.48534	0.41005	0.40916	0.33426	0.26211	0.26573	0.015
5.07795	0.54455	0.52904	0.50834	0.48561	0.41042	0.40969	0.33469	0.26236	0.266	0.01493
5.08285	0.54448	0.52927	0.50841	0.48585	0.41067	0.41014	0.33505	0.26257	0.26631	0.01487
5.08776	0.54433	0.52942	0.50849	0.48609	0.41082	0.41047	0.33533	0.26271	0.26662	0.0148
5.09295	0.54417	0.52949	0.50861	0.48637	0.41096	0.41075	0.33551	0.26282	0.26686	0.01481
5.09788	0.54412	0.52959	0.50881	0.48674	0.41121	0.41106	0.33571	0.26298	0.26715	0.01496
5.10282	0.54416	0.52974	0.50909	0.48712	0.41152	0.41142	0.33603	0.26314	0.26743	0.01519
5.10777	0.54422	0.52986	0.50941	0.48751	0.41193	0.41182	0.33648	0.2633	0.26773	0.01534
5.113	0.54429	0.52994	0.50978	0.48787	0.4124	0.41223	0.33694	0.26346	0.26801	0.01534
5.11797	0.54424	0.53001	0.51008	0.48814	0.41286	0.4126	0.33726	0.26357	0.26827	0.01527
5.12295	0.54412	0.53012	0.51036	0.48835	0.41323	0.41296	0.33757	0.26367	0.26855	0.0152
5.12821	0.54401	0.53023	0.51057	0.48859	0.4135	0.41332	0.33797	0.26373	0.26889	0.01521
5.13321	0.54398	0.53039	0.51075	0.48898	0.41378	0.4137	0.33846	0.26375	0.26934	0.01529
5.13822	0.54402	0.53064	0.51095	0.48953	0.41412	0.41412	0.33891	0.26379	0.26989	0.01546
5.1435	0.54414	0.531	0.51124	0.49014	0.41463	0.41468	0.33929	0.26396	0.27054	0.01559
5.14854	0.54434	0.53138	0.51159	0.49073	0.41519	0.41539	0.33964	0.2642	0.27117	0.0156
5.15358	0.54454	0.5317	0.51191	0.49124	0.41566	0.4162	0.33998	0.26446	0.27173	0.01553
5.15863	0.54471	0.532	0.51224	0.49171	0.41606	0.417	0.34029	0.26477	0.27217	0.01539
5.16396	0.54475	0.53221	0.51255	0.49214	0.41642	0.41762	0.34052	0.2651	0.27246	0.01527
5.16903	0.54479	0.53242	0.51289	0.49261	0.41679	0.41815	0.34078	0.26545	0.27268	0.0152
5.17411	0.5448	0.53265	0.51324	0.49305	0.41716	0.41861	0.34108	0.26569	0.27286	0.0152
5.17947	0.5448	0.53289	0.51361	0.49343	0.41749	0.41902	0.3414	0.26581	0.27306	0.01526
5.18457	0.54478	0.53316	0.51401	0.49385	0.41784	0.41944	0.34176	0.2659	0.2733	0.01534
5.18968	0.54476	0.53341	0.51436	0.49429	0.41822	0.41988	0.34211	0.26598	0.27345	0.01541
5.19481	0.54486	0.53367	0.51473	0.49481	0.41864	0.42045	0.34253	0.26609	0.27359	0.01543
5.20021	0.54509	0.53402	0.51519	0.49541	0.41917	0.42116	0.34306	0.2663	0.27389	0.01545
5.20535	0.54535	0.53444	0.51572	0.496	0.41978	0.42189	0.34356	0.26655	0.27427	0.01549
5.2105	0.5455	0.53477	0.51623	0.49649	0.42035	0.42249	0.34389	0.26671	0.27456	0.01558
5.21594	0.54555	0.53495	0.51672	0.4969	0.42077	0.42302	0.34405	0.26686	0.27472	0.01567
5.22111	0.54553	0.53504	0.51726	0.49725	0.42108	0.42345	0.34411	0.26707	0.27482	0.01572
5.2263	0.54558	0.53517	0.51782	0.49763	0.42135	0.42384	0.34418	0.26739	0.27497	0.01572
5.23149	0.54573	0.53535	0.51834	0.49807	0.42167	0.42427	0.34436	0.26776	0.2752	0.01577
5.23697	0.54591	0.53549	0.51871	0.49852	0.42197	0.42476	0.34464	0.26811	0.27548	0.01588
5.24219	0.54603	0.53556	0.51898	0.49894	0.4222	0.42524	0.34502	0.26843	0.27583	0.01605
5.24742	0.54613	0.53567	0.51926	0.4993	0.42237	0.42569	0.34547	0.26877	0.27626	0.01618
5.25293	0.54624	0.53583	0.51959	0.49966	0.42259	0.42608	0.34594	0.26909	0.2767	0.01625
5.25818	0.54636	0.53594	0.51995	0.49994	0.42283	0.42638	0.34634	0.26934	0.27704	0.0163
5.26343	0.54654	0.53602	0.52031	0.50016	0.42309	0.42668	0.34671	0.26957	0.27728	0.01638
5.2687	0.54674	0.5362	0.52066	0.50041	0.42341	0.42709	0.34709	0.26987	0.27754	0.01645
5.27426	0.54694	0.53645	0.521	0.50073	0.42376	0.42759	0.34744	0.27024	0.27789	0.0165
5.27955	0.54723	0.53675	0.52141	0.50114	0.42417	0.42812	0.34784	0.27065	0.27834	0.01648
5.28485	0.5475	0.5371	0.52195	0.50154	0.42462	0.42868	0.34822	0.2711	0.27879	0.01644
5.29045	0.54771	0.53746	0.52249	0.50187	0.42508	0.42924	0.34858	0.27157	0.27909	0.0164
5.29577	0.54777	0.53777	0.52296	0.50215	0.42556	0.42975	0.34895	0.272	0.27926	0.01632
5.3011	0.5477	0.53796	0.52332	0.50246	0.42604	0.4302	0.34934	0.27232	0.27939	0.01626
5.30645	0.54757	0.53811	0.52366	0.50279	0.42654	0.43063	0.34979	0.27258	0.2796	0.01625
5.31208	0.54746	0.53831	0.524	0.50319	0.42706	0.43106	0.35026	0.27284	0.27991	0.01624
5.31745	0.54743	0.53856	0.52432	0.50365	0.42756	0.43155	0.35079	0.27319	0.28027	0.01622
5.32283	0.5475	0.53882	0.52458	0.50412	0.42799	0.43217	0.35142	0.27362	0.2807	0.01624
5.3285	0.54759	0.53911	0.52481	0.50453	0.42835	0.43284	0.35207	0.27399	0.28113	0.01629
5.3339	0.54759	0.53938	0.52504	0.50484	0.42868	0.4334	0.35252	0.27423	0.28145	0.01634
5.33931	0.54753	0.53961	0.5253	0.5051	0.42906	0.43388	0.35274	0.27438	0.28169	0.01631
5.34474	0.54747	0.53984	0.52561	0.50536	0.42945	0.43437	0.35286	0.27459	0.28192	0.01617
5.35045	0.54742	0.54008	0.52597	0.50563	0.42984	0.43487	0.35303	0.27487	0.28216	0.01597
5.3559	0.54733	0.54016	0.52631	0.50582	0.43022	0.43524	0.35319	0.27511	0.28232	0.01584
5.36136	0.54715	0.54009	0.52658	0.50595	0.43063	0.43554	0.35331	0.27531	0.28247	0.01582
5.36711	0.54689	0.54001	0.52674	0.50605	0.43109	0.43581	0.35343	0.27554	0.28264	0.01593
5.37259	0.54656	0.54	0.52677	0.5061	0.43152	0.43609	0.35359	0.27582	0.28282	0.01608
5.37808	0.54621	0.53997	0.52672	0.5061	0.43189	0.43641	0.35372	0.27614	0.28293	0.01622
5.38358	0.54596	0.53993	0.52672	0.50611	0.43226	0.43678	0.35383	0.27643	0.28303	0.01639
5.38938	0.54574	0.53979	0.52674	0.50609	0.4326	0.43708	0.35386	0.27661	0.28315	0.01663
5.39491	0.54552	0.53961	0.52676	0.50606	0.43289	0.43728	0.35394	0.2767	0.28331	0.01684
5.40044	0.54526	0.53939	0.52677	0.50603	0.43308	0.43747	0.35416	0.27674	0.28341	0.01692
5.40628	0.54497	0.53912	0.52684	0.50599	0.43318	0.43774	0.35446	0.27675	0.28339	0.01684
5.41184	0.54468	0.5388	0.52697	0.50587	0.43325	0.43804	0.35472	0.27684	0.28329	0.01667
5.41741	0.5444	0.53853	0.52714	0.50571	0.43331	0.43829	0.35484	0.27699	0.2833	0.01651
5.42329	0.54419	0.53837	0.5273	0.50561	0.43343	0.43854	0.35493	0.27725	0.28349	0.01644
5.42888	0.54406	0.53827	0.52742	0.50564	0.43366	0.43882	0.35507	0.27762	0.28379	0.01644
5.43449	0.54398	0.53814	0.52751	0.50576	0.43394	0.43916	0.35532	0.27802	0.28411	0.01647
5.4401	0.54385	0.538	0.52758	0.50589	0.43419	0.43948	0.35555	0.27836	0.2844	0.01642
5.44603	0.5436	0.5378	0.52754	0.50592	0.4343	0.43968	0.35561	0.27855	0.28459	0.01635
5.45167	0.5432	0.53754	0.52735	0.50577	0.43438	0.43977	0.35558	0.27863	0.28469	0.01633
5.45732	0.54267	0.53726	0.52704	0.50552	0.43449	0.43976	0.35563	0.2787	0.28472	0.0164
5.46329	0.54217	0.53704	0.52682	0.50534	0.43467	0.43983	0.35591	0.27884	0.28474	0.01642
5.46896	0.54174	0.53684	0.52675	0.50531	0.43487	0.44002	0.35632	0.27906	0.28475	0.01632
5.47465	0.54143	0.53671	0.52681	0.50553	0.43514	0.4403	0.35673	0.27939	0.28475	0.01613
5.48035	0.5413	0.53672	0.52695	0.50596	0.43547	0.44064	0.35708	0.2798	0.28481	0.01597
5.48637	0.5412	0.5368	0.52695	0.50633	0.43573	0.44092	0.3573	0.28014	0.28493	0.01593
5.49209	0.54103	0.5369	0.52681	0.50656	0.43591	0.44121	0.35748	0.2804	0.28509	0.01599
5.49783	0.54078	0.53704	0.52666	0.50664	0.43608	0.4415	0.35765	0.28067	0.28529	0.016
5.50388	0.54051	0.53721	0.5266	0.50669	0.4363	0.44178	0.35783	0.281	0.28555	0.01597
5.50964	0.54021	0.53726	0.52662	0.5068	0.43656	0.44192	0.35794	0.28129	0.28576	0.01601
5.51542	0.53986	0.53709	0.52659	0.50689	0.4368	0.44188	0.3579	0.28143	0.28586	0.01619
5.5212	0.53946	0.53664	0.52638	0.50693	0.43701	0.44175	0.35778	0.28138	0.28581	0.01635
5.5273	0.53914	0.53608	0.52608	0.50689	0.43725	0.4417	0.35775	0.28127	0.28565	0.01642
5.53312	0.53895	0.5356	0.52585	0.50684	0.43755	0.44175	0.35788	0.2813	0.28562	0.01638
5.53894	0.53878	0.53528	0.5257	0.50681	0.43789	0.44181	0.3581	0.28147	0.28576	0.01624
5.54508	0.53852	0.53501	0.52552	0.50672	0.43819	0.44186	0.35831	0.28164	0.28604	0.01604
5.55093	0.5382	0.53474	0.52523	0.50654	0.43838	0.44184	0.35849	0.28177	0.28634	0.0158
5.55679	0.53782	0.53447	0.52475	0.50628	0.43838	0.44175	0.35863	0.28184	0.28649	0.01565
5.56266	0.53753	0.53434	0.52423	0.50605	0.43828	0.44168	0.35886	0.28192	0.28645	0.01562
5.56886	0.53724	0.53425	0.52368	0.5059	0.43811	0.44163	0.35907	0.28195	0.28624	0.01559
5.57476	0.53696	0.53417	0.52326	0.50588	0.43811	0.44163	0.35928	0.28198	0.28607	0.01546
5.58067	0.53667	0.534	0.52295	0.50591	0.43833	0.44172	0.35938	0.28203	0.28606	0.01534
5.5869	0.53638	0.53374	0.52273	0.50588	0.43864	0.44185	0.35933	0.28211	0.28601	0.01535
5.59284	0.53609	0.53339	0.52256	0.50581	0.43887	0.44202	0.35915	0.28208	0.28585	0.01554
5.59879	0.53583	0.53303	0.52244	0.50574	0.43912	0.44224	0.35896	0.28204	0.28572	0.01574
5.60475	0.53573	0.53282	0.52243	0.50574	0.43953	0.44257	0.35886	0.28214	0.28574	0.01583
5.61104	0.53581	0.53274	0.52257	0.50584	0.44013	0.44293	0.35896	0.28232	0.28587	0.01579
5.61703	0.53595	0.53269	0.52279	0.50593	0.44071	0.44316	0.35912	0.28235	0.28598	0.01565
5.62303	0.53609	0.53267	0.52301	0.50593	0.44111	0.44327	0.35921	0.28215	0.2861	0.01548
5.62936	0.53634	0.53291	0.5233	0.50595	0.44142	0.44348	0.35933	0.28198	0.28641	0.01523
5.63539	0.53677	0.53343	0.52368	0.50607	0.44188	0.44399	0.3596	0.2821	0.28693	0.01493
5.64143	0.53719	0.534	0.52396	0.5062	0.44239	0.44466	0.35991	0.28237	0.28747	0.01463
5.64748	0.53752	0.53449	0.52411	0.50638	0.44292	0.44534	0.3602	0.28265	0.28789	0.01441
5.65387	0.5377	0.53486	0.52423	0.50655	0.44347	0.44591	0.36032	0.28292	0.28812	0.01429
5.65995	0.53774	0.53509	0.52441	0.5067	0.44396	0.44639	0.36024	0.28314	0.28815	0.01419
5.66604	0.53771	0.53519	0.52463	0.50683	0.44432	0.4468	0.36004	0.28327	0.28804	0.01407
5.67247	0.53776	0.5353	0.52487	0.50696	0.44459	0.44721	0.35987	0.28346	0.28801	0.01394
5.67859	0.53805	0.53555	0.52512	0.50718	0.44494	0.44758	0.35985	0.28381	0.28816	0.01372
5.68473	0.53852	0.53593	0.5254	0.50754	0.44546	0.44799	0.36004	0.28426	0.28844	0.01346
5.69087	0.53894	0.53624	0.52565	0.50785	0.44609	0.44838	0.36033	0.28463	0.28879	0.0132
5.69736	0.53919	0.53654	0.52584	0.50804	0.44663	0.44864	0.3606	0.28488	0.28927	0.01293
5.70353	0.53936	0.53699	0.52609	0.50829	0.44706	0.4488	0.36092	0.28516	0.28983	0.01256
5.70972	0.5396	0.53762	0.52643	0.50871	0.44751	0.44904	0.36133	0.28553	0.29038	0.01214
5.71625	0.5399	0.53829	0.5269	0.50923	0.44806	0.44951	0.36185	0.28589	0.29091	0.01177
5.72246	0.54017	0.53889	0.52742	0.50968	0.4487	0.45019	0.36241	0.28618	0.29152	0.01148
5.72869	0.54047	0.53953	0.52805	0.51014	0.44946	0.45101	0.36301	0.28651	0.29217	0.01129
5.73493	0.54083	0.5402	0.52871	0.51064	0.4503	0.45179	0.36358	0.2869	0.2927	0.01115
5.74152	0.5412	0.5407	0.52925	0.5111	0.4511	0.45237	0.36402	0.28729	0.29303	0.01106
5.74779	0.54147	0.54093	0.52953	0.51131	0.4517	0.45269	0.36427	0.28759	0.29308	0.01093
5.75407	0.54143	0.54091	0.52949	0.51122	0.45198	0.45274	0.36432	0.28774	0.2929	0.01078
5.7607	0.5412	0.54077	0.52925	0.51102	0.45207	0.45262	0.36421	0.28774	0.29274	0.01067
5.76701	0.54091	0.54069	0.52895	0.51088	0.45215	0.45247	0.36404	0.28763	0.29272	0.01062
5.77334	0.54069	0.54066	0.52861	0.51087	0.45224	0.45242	0.3637	0.28741	0.29272	0.01064
5.78001	0.54044	0.54065	0.5283	0.51099	0.45225	0.45252	0.36327	0.28715	0.29263	0.01066
5.78637	0.54017	0.54063	0.52808	0.51106	0.45209	0.45263	0.36301	0.28697	0.29239	0.01059
5.79274	0.53994	0.54057	0.52785	0.51094	0.45181	0.45269	0.36292	0.28689	0.29212	0.01048
5.79912	0.53979	0.54049	0.52752	0.51066	0.45156	0.45262	0.36288	0.28681	0.29196	0.01042
5.80585	0.53948	0.54035	0.52707	0.51033	0.45133	0.4523	0.36273	0.28656	0.29177	0.01039
5.81226	0.53887	0.54	0.52653	0.51005	0.45105	0.45179	0.36236	0.28613	0.29141	0.01041
5.81869	0.53808	0.53947	0.52605	0.50987	0.45071	0.4513	0.36191	0.28567	0.29094	0.01041
5.82547	0.5373	0.53893	0.5257	0.50981	0.45033	0.45094	0.36156	0.28534	0.29048	0.01042
5.83192	0.53651	0.53844	0.52547	0.50973	0.44996	0.4506	0.36135	0.2851	0.29003	0.01046
5.83839	0.53556	0.53785	0.5251	0.50945	0.44948	0.45012	0.36113	0.2848	0.28952	0.01047
5.84488	0.53451	0.53715	0.52453	0.50897	0.44895	0.4496	0.3608	0.28433	0.28901	0.01048
5.85172	0.53359	0.53646	0.52388	0.50847	0.44844	0.44921	0.36041	0.28379	0.28861	0.01051
5.85823	0.53286	0.53573	0.52329	0.50802	0.44789	0.44896	0.36006	0.28331	0.28829	0.01064
5.86476	0.53229	0.53487	0.52275	0.50764	0.44728	0.44875	0.35985	0.28285	0.28798	0.01083
5.87165	0.53171	0.53383	0.52212	0.50725	0.44665	0.44846	0.35974	0.28232	0.28763	0.01099
5.8782	0.53093	0.53264	0.52126	0.5067	0.44595	0.44796	0.3595	0.28162	0.28712	0.01105
5.88478	0.53003	0.53152	0.52031	0.50609	0.44529	0.44739	0.35914	0.28083	0.28646	0.01096
5.89136	0.52914	0.53058	0.51948	0.50555	0.44464	0.44691	0.35874	0.28013	0.28585	0.01076
5.89831	0.52825	0.52981	0.51884	0.50507	0.44401	0.44653	0.3583	0.27959	0.28549	0.01055
5.90493	0.52722	0.52907	0.51816	0.50452	0.44336	0.44618	0.35787	0.2792	0.28539	0.0104
5.91156	0.5261	0.52833	0.51732	0.50397	0.44273	0.44581	0.35754	0.27876	0.28532	0.01036
5.91856	0.52504	0.52755	0.5164	0.50346	0.44214	0.44541	0.3573	0.27827	0.28515	0.01034
5.92522	0.524	0.52664	0.51547	0.50298	0.4415	0.4449	0.357	0.27773	0.28485	0.01034
5.9319	0.52285	0.52557	0.51452	0.50251	0.44067	0.44425	0.35654	0.27713	0.28444	0.01028
5.93859	0.52144	0.52436	0.5135	0.50186	0.43965	0.44343	0.35585	0.27636	0.28384	0.01004
5.94566	0.51987	0.5231	0.51241	0.50102	0.43861	0.44254	0.35509	0.27549	0.28303	0.00966
5.95238	0.51827	0.5218	0.51132	0.50016	0.43768	0.44166	0.35438	0.27469	0.28214	0.00922
5.95912	0.51682	0.52048	0.51038	0.49939	0.43682	0.44081	0.35385	0.27404	0.28131	0.0087
5.96623	0.51553	0.51905	0.50949	0.49859	0.43591	0.44002	0.35338	0.2734	0.28056	0.00802
5.973	0.51427	0.51752	0.50851	0.49766	0.43485	0.43924	0.35275	0.27262	0.27984	0.00739
5.97979	0.51299	0.51606	0.50736	0.49659	0.43368	0.43834	0.3519	0.27168	0.27917	0.00715
5.98659	0.51173	0.51477	0.5063	0.49546	0.43255	0.43744	0.35101	0.27067	0.2787	0.00726
5.99377	0.5104	0.51358	0.50534	0.49428	0.43155	0.43655	0.35024	0.26969	0.27829	0.00752
6.0006	0.50897	0.51242	0.50445	0.49306	0.43065	0.43567	0.34949	0.26877	0.27783	0.00777
6.00745	0.50745	0.51118	0.50349	0.49184	0.42977	0.43473	0.3487	0.26791	0.27727	0.00804
6.01468	0.50587	0.50977	0.50242	0.49063	0.42874	0.43372	0.34785	0.26702	0.27662	0.00828
6.02156	0.50422	0.50813	0.50127	0.48936	0.42758	0.4327	0.34695	0.26598	0.2758	0.00843
6.02845	0.50256	0.5064	0.50004	0.48796	0.42633	0.43175	0.34605	0.26491	0.27487	0.00834
6.03537	0.50101	0.50477	0.49881	0.48653	0.42505	0.43091	0.34526	0.26399	0.27402	0.00815
6.04266	0.49959	0.50335	0.49756	0.48518	0.42367	0.43008	0.34452	0.2633	0.27339	0.00811
6.04961	0.49815	0.50202	0.49623	0.48395	0.42216	0.4292	0.34359	0.26274	0.27288	0.00824
6.05657	0.49653	0.5006	0.49488	0.4827	0.42059	0.42825	0.3424	0.2621	0.27214	0.0085
6.06391	0.49493	0.49911	0.49364	0.48149	0.41909	0.42741	0.34123	0.26135	0.27115	0.00884
6.07091	0.49357	0.49766	0.49253	0.48049	0.41775	0.42673	0.34029	0.26057	0.27013	0.0092
6.07792	0.49233	0.49631	0.49149	0.47956	0.41652	0.42603	0.33945	0.25968	0.26915	0.00951
6.08495	0.49111	0.49511	0.49052	0.47858	0.41547	0.4253	0.33855	0.25872	0.2683	0.00977
6.09236	0.48978	0.49394	0.48956	0.47751	0.41455	0.42449	0.33742	0.25776	0.26755	0.01003
6.09942	0.48847	0.49282	0.48863	0.47649	0.41381	0.42363	0.33609	0.25705	0.26694	0.01039
6.1065	0.48716	0.49164	0.48765	0.47554	0.41324	0.42278	0.33457	0.25664	0.26644	0.01082
6.11396	0.48589	0.49043	0.48685	0.47475	0.41288	0.42206	0.3333	0.25643	0.2661	0.01115
6.12107	0.48478	0.4893	0.48629	0.47403	0.41262	0.42165	0.33259	0.25623	0.26586	0.0113
6.1282	0.48378	0.48831	0.48587	0.47322	0.41228	0.42141	0.33222	0.25609	0.26554	0.01137
6.13535	0.48284	0.48748	0.48536	0.47228	0.41174	0.42108	0.33189	0.25594	0.26494	0.01143
6.14288	0.48185	0.48673	0.48477	0.47129	0.41099	0.42053	0.33156	0.25568	0.26413	0.01162
6.15006	0.48092	0.48611	0.48418	0.4704	0.41017	0.41988	0.33127	0.25537	0.26336	0.01193
6.15726	0.48017	0.48574	0.48366	0.46976	0.40943	0.41944	0.33108	0.25523	0.26291	0.01224
6.16485	0.47946	0.48552	0.48318	0.46929	0.40884	0.41918	0.33086	0.25534	0.26271	0.01237
6.17208	0.47849	0.48498	0.48248	0.46876	0.4082	0.41878	0.33034	0.2554	0.26238	0.01235
6.17932	0.47719	0.48395	0.48132	0.46805	0.40737	0.41809	0.32945	0.25493	0.26159	0.01233
6.18697	0.4759	0.4829	0.48005	0.46725	0.40657	0.41732	0.32861	0.25408	0.2605	0.01237
6.19425	0.47481	0.48201	0.47899	0.46645	0.40588	0.41672	0.32797	0.25332	0.25947	0.01251
6.20155	0.4739	0.4812	0.47815	0.46566	0.4053	0.41629	0.32753	0.25288	0.25878	0.01265
6.20887	0.47311	0.48032	0.47734	0.46482	0.40469	0.41586	0.32714	0.25269	0.25837	0.01269
6.21659	0.47251	0.47943	0.47652	0.46403	0.40402	0.4154	0.32672	0.25275	0.2581	0.01262
6.22394	0.47208	0.47861	0.4758	0.46343	0.40338	0.41497	0.32634	0.25282	0.25787	0.01247
6.23131	0.47155	0.47787	0.47508	0.46292	0.40272	0.41456	0.32595	0.25263	0.25757	0.01238
6.23908	0.47081	0.47725	0.47431	0.4624	0.40196	0.41408	0.32543	0.25209	0.2572	0.01239
6.24649	0.46991	0.47675	0.47348	0.46188	0.4011	0.41359	0.32478	0.25142	0.25685	0.01245
6.25391	0.46892	0.47623	0.4726	0.46134	0.40035	0.41318	0.3241	0.25077	0.25662	0.01247
6.26135	0.46796	0.47559	0.47173	0.46058	0.39981	0.41287	0.3234	0.2501	0.25639	0.01247
6.2692	0.46705	0.47472	0.47086	0.45957	0.39941	0.41248	0.32261	0.24946	0.256	0.01252
6.27668	0.46628	0.47373	0.4699	0.45852	0.39908	0.41199	0.32181	0.24901	0.25545	0.01266
6.28417	0.46578	0.47285	0.46897	0.45778	0.39875	0.41146	0.32121	0.24882	0.25482	0.0128
6.29208	0.4654	0.4721	0.4681	0.45727	0.39834	0.41096	0.32085	0.24878	0.25424	0.01277
6.29961	0.46491	0.47139	0.46721	0.45676	0.39773	0.41051	0.3207	0.24888	0.25381	0.01257
6.30716	0.46419	0.47081	0.46615	0.45616	0.39689	0.41006	0.3206	0.24916	0.25338	0.01239
6.31473	0.46323	0.47027	0.46495	0.45562	0.39592	0.40949	0.32023	0.2495	0.25287	0.01229
6.32271	0.46231	0.46977	0.46396	0.45523	0.39508	0.40897	0.31966	0.24968	0.25241	0.01209
6.33032	0.4615	0.4693	0.46319	0.45488	0.39436	0.40859	0.31907	0.24965	0.25195	0.01168
6.33794	0.46071	0.46869	0.46252	0.45439	0.39357	0.40828	0.31851	0.24944	0.2514	0.01119
6.34598	0.45991	0.46793	0.4619	0.4537	0.39266	0.40797	0.31814	0.24917	0.25085	0.01076
6.35364	0.45915	0.46701	0.46132	0.45286	0.3918	0.40762	0.31798	0.24904	0.25047	0.01053
6.36132	0.45841	0.46604	0.46069	0.45207	0.39117	0.40723	0.31781	0.24898	0.25037	0.01051
6.36902	0.45764	0.46512	0.46013	0.45147	0.39073	0.40682	0.31755	0.24884	0.25035	0.01065
6.37714	0.45684	0.46431	0.4597	0.45112	0.39032	0.40654	0.31722	0.24861	0.25025	0.0108
6.38488	0.45627	0.46367	0.4595	0.45105	0.39008	0.4065	0.31694	0.24854	0.25017	0.01089
6.39264	0.45617	0.46333	0.45955	0.45118	0.39018	0.40671	0.31689	0.24881	0.25031	0.01089
6.40082	0.45638	0.46329	0.45978	0.45137	0.39054	0.40703	0.31712	0.24931	0.25066	0.01089
6.40861	0.45658	0.46325	0.45995	0.45145	0.39091	0.4073	0.31743	0.24968	0.25104	0.01092
6.41643	0.45671	0.46309	0.45995	0.45142	0.39122	0.40755	0.31768	0.24979	0.25139	0.01088
6.42426	0.45701	0.46303	0.45993	0.4515	0.3916	0.40799	0.31788	0.24983	0.25183	0.01072
6.43252	0.45755	0.46324	0.4601	0.45182	0.39205	0.40868	0.31818	0.25006	0.2524	0.0105
6.44039	0.45805	0.4635	0.46027	0.45212	0.3924	0.4093	0.31853	0.25036	0.25282	0.01028
6.44828	0.45813	0.4635	0.46019	0.45211	0.39256	0.40949	0.31867	0.25048	0.25286	0.01012
6.45661	0.45767	0.46325	0.45984	0.45178	0.39256	0.40926	0.31847	0.25034	0.2526	0.01004
6.46454	0.45701	0.46302	0.45951	0.45145	0.39252	0.409	0.31813	0.25018	0.25231	0.00998
6.47249	0.45647	0.46298	0.45938	0.45134	0.39252	0.40894	0.31793	0.25016	0.25219	0.00995
6.48046	0.45606	0.46296	0.45931	0.45132	0.3925	0.40906	0.3179	0.25018	0.25226	0.00994
6.48887	0.45568	0.46278	0.45915	0.45117	0.39245	0.40917	0.31794	0.25013	0.25233	0.00994
6.49688	0.45533	0.46245	0.45885	0.45083	0.39232	0.40916	0.318	0.24995	0.25218	0.00994
6.50491	0.45495	0.462	0.45841	0.45029	0.39223	0.40895	0.31793	0.24961	0.25172	0.00989
6.51339	0.45431	0.46137	0.45787	0.44952	0.39216	0.40861	0.31762	0.24916	0.25107	0.00976
6.52146	0.4534	0.46055	0.45728	0.44865	0.39194	0.40826	0.31712	0.24861	0.25033	0.00954
6.52955	0.45237	0.45964	0.45671	0.4477	0.39144	0.40786	0.31652	0.24786	0.24953	0.00923
6.53766	0.45131	0.45865	0.45609	0.44657	0.39081	0.40736	0.31591	0.24701	0.24865	0.00887
6.54622	0.45032	0.45755	0.45545	0.44538	0.39025	0.40678	0.31535	0.24628	0.2478	0.00858
6.55437	0.44935	0.45642	0.45479	0.44424	0.38979	0.40613	0.31484	0.2457	0.24707	0.00836
6.56254	0.44833	0.45533	0.45408	0.44309	0.38936	0.4054	0.31433	0.2451	0.24644	0.00829
6.57117	0.44716	0.45431	0.45317	0.44183	0.38884	0.40458	0.31357	0.24428	0.2458	0.00833
6.57938	0.44583	0.45324	0.45209	0.44046	0.38817	0.40362	0.31254	0.24326	0.24508	0.00853
6.58762	0.4444	0.45209	0.45098	0.43913	0.38739	0.40257	0.31143	0.24219	0.24426	0.00881
6.59587	0.44297	0.4508	0.44997	0.43798	0.38657	0.4016	0.31042	0.24124	0.24332	0.00908
6.60458	0.44151	0.44934	0.44891	0.43686	0.3857	0.40071	0.30938	0.24037	0.24216	0.00925
6.61288	0.44006	0.44779	0.44768	0.43559	0.3848	0.39983	0.30811	0.23942	0.24085	0.00925
6.6212	0.43866	0.44617	0.44633	0.43422	0.38378	0.39885	0.30668	0.23831	0.23955	0.00908
6.62998	0.43725	0.44446	0.44488	0.43282	0.3826	0.39767	0.30518	0.2371	0.23828	0.00883
6.63834	0.43589	0.44274	0.44342	0.43152	0.38143	0.39638	0.30383	0.23589	0.23707	0.00866
6.64673	0.43464	0.4412	0.442	0.43039	0.38035	0.39514	0.30265	0.23478	0.23606	0.00863
6.65557	0.43358	0.43989	0.44075	0.42945	0.37937	0.39409	0.30158	0.23381	0.23529	0.00866
6.664	0.43265	0.43882	0.43975	0.42865	0.3785	0.39319	0.30059	0.23301	0.23461	0.00864
6.67245	0.43176	0.43786	0.43902	0.4279	0.37782	0.39238	0.29971	0.23239	0.23371	0.00853
6.68092	0.43078	0.43692	0.43834	0.42712	0.37727	0.39158	0.29908	0.23188	0.23255	0.00836
6.68986	0.42971	0.43591	0.43743	0.42626	0.37673	0.39071	0.29855	0.23126	0.23133	0.00814
6.69837	0.42847	0.4348	0.43631	0.42527	0.37609	0.38952	0.2978	0.23035	0.23018	0.00791
6.70691	0.42696	0.43367	0.4351	0.424	0.37537	0.38799	0.29673	0.22926	0.22903	0.00769
6.71592	0.42529	0.4325	0.43392	0.42264	0.37467	0.38639	0.29551	0.22826	0.2279	0.00754
6.7245	0.42364	0.43138	0.43289	0.42156	0.37408	0.38496	0.29439	0.22744	0.22681	0.00739
6.7331	0.42227	0.43041	0.43207	0.42094	0.37376	0.38391	0.29363	0.22685	0.22594	0.0073
6.74172	0.42117	0.42958	0.43143	0.42062	0.37365	0.38316	0.2933	0.22627	0.22526	0.00726
6.75083	0.4203	0.42895	0.43091	0.42022	0.37348	0.38253	0.29332	0.22552	0.22452	0.00725
6.7595	0.4195	0.42845	0.4303	0.41954	0.37298	0.38184	0.29322	0.22457	0.22342	0.00716
6.76819	0.41858	0.42793	0.42954	0.4187	0.37226	0.381	0.29266	0.22368	0.22222	0.00699
6.77736	0.41765	0.42731	0.42874	0.41801	0.37159	0.38012	0.29198	0.22279	0.22127	0.00681
6.7861	0.41686	0.42665	0.42798	0.41758	0.37118	0.37934	0.29146	0.2219	0.22064	0.00664
6.79486	0.41624	0.42604	0.4272	0.41728	0.37095	0.37872	0.29112	0.22097	0.22013	0.00648
6.80365	0.41556	0.42539	0.42619	0.41682	0.37064	0.37819	0.29067	0.21988	0.2195	0.00632
6.81292	0.41475	0.42466	0.42498	0.41613	0.37021	0.37762	0.29	0.21864	0.21864	0.00618
6.82175	0.41394	0.42385	0.42371	0.41535	0.36982	0.37702	0.28923	0.21722	0.21755	0.00607
6.8306	0.41333	0.42316	0.42261	0.41469	0.36961	0.37652	0.28863	0.2159	0.21643	0.00598
6.83995	0.41294	0.42267	0.42186	0.4142	0.36955	0.37615	0.28833	0.21502	0.21564	0.00579
6.84885	0.41262	0.42212	0.42142	0.41388	0.36941	0.37583	0.28803	0.21465	0.21535	0.00547
6.85777	0.41227	0.42148	0.42109	0.41363	0.36916	0.37552	0.28757	0.21448	0.21539	0.00507
6.86672	0.41188	0.4209	0.42073	0.41342	0.36877	0.37519	0.28696	0.21421	0.2154	0.00468
6.87616	0.4115	0.42057	0.42035	0.41325	0.36843	0.37495	0.28632	0.21372	0.21532	0.00432
6.88516	0.41121	0.42051	0.42003	0.41318	0.36837	0.37487	0.28582	0.21308	0.2153	0.004
6.89417	0.41116	0.4207	0.41998	0.4133	0.3687	0.37494	0.28568	0.21259	0.21548	0.0038
6.90369	0.41136	0.421	0.42026	0.41358	0.36932	0.37511	0.28593	0.2124	0.2159	0.00373
6.91276	0.41184	0.42138	0.42085	0.41398	0.37007	0.37553	0.28656	0.21267	0.21662	0.00377
6.92185	0.41286	0.42215	0.42192	0.41471	0.37104	0.37638	0.28774	0.21346	0.21768	0.00397
6.93097	0.41471	0.42367	0.42371	0.41614	0.3724	0.37776	0.28961	0.21489	0.21905	0.00437
6.94059	0.41741	0.42601	0.42616	0.41842	0.37432	0.37971	0.29205	0.21693	0.22081	0.0048
6.94975	0.42061	0.42903	0.42901	0.4214	0.3767	0.38207	0.29478	0.21933	0.22298	0.00494
6.95894	0.42396	0.43237	0.43205	0.42461	0.37926	0.38461	0.29744	0.22175	0.22537	0.00477
6.96864	0.42707	0.43558	0.43489	0.42758	0.38165	0.38707	0.29979	0.22402	0.22761	0.00446
6.97788	0.42973	0.43838	0.43727	0.4301	0.38372	0.38923	0.3017	0.22603	0.22947	0.00417
6.98714	0.43181	0.44058	0.43916	0.43207	0.38536	0.39089	0.30297	0.22751	0.23083	0.004
6.99643	0.43333	0.442	0.44064	0.43343	0.38651	0.39207	0.30355	0.22822	0.23177	0.00392
7.00624	0.43428	0.44267	0.44173	0.43414	0.38709	0.39285	0.30372	0.22815	0.23231	0.00394
7.01557	0.43444	0.44257	0.44209	0.43412	0.38694	0.39309	0.30353	0.22757	0.23232	0.00414
7.02494	0.43367	0.44165	0.44154	0.43333	0.38604	0.3926	0.3028	0.22655	0.2317	0.00448
7.03482	0.4321	0.44005	0.44017	0.43192	0.38458	0.39143	0.30155	0.22514	0.23059	0.00473
7.04424	0.43004	0.43809	0.43826	0.43014	0.38283	0.38976	0.29998	0.22349	0.22922	0.00488
7.05368	0.42773	0.436	0.43603	0.42818	0.38086	0.38784	0.29822	0.22163	0.22765	0.00494
7.06314	0.4253	0.4339	0.43366	0.42614	0.37875	0.3859	0.29643	0.21969	0.22593	0.00487
7.07314	0.42284	0.43178	0.43117	0.42404	0.37664	0.38401	0.29462	0.2178	0.22413	0.00472
7.08265	0.42034	0.42948	0.42854	0.42176	0.37458	0.38204	0.29271	0.21593	0.22222	0.00461
7.0922	0.41758	0.42681	0.42566	0.4191	0.37236	0.37986	0.29056	0.21393	0.22008	0.00458
7.10227	0.41424	0.42361	0.42235	0.41593	0.36967	0.37738	0.28796	0.21158	0.21754	0.00456
7.11187	0.41026	0.41986	0.4185	0.41223	0.36641	0.37448	0.28487	0.20879	0.21458	0.0045
7.12149	0.40571	0.41567	0.41421	0.40805	0.36266	0.37109	0.28138	0.20563	0.21126	0.00441
7.13114	0.40081	0.41119	0.40958	0.40357	0.35861	0.36733	0.27768	0.20223	0.20768	0.00434
7.14133	0.3956	0.40639	0.40461	0.39884	0.35428	0.36326	0.27377	0.1986	0.20373	0.00432
7.15103	0.39	0.40119	0.39923	0.39372	0.34967	0.35888	0.26957	0.1947	0.1993	0.00436
7.16076	0.38407	0.39573	0.39362	0.38835	0.34491	0.35437	0.26525	0.19068	0.19462	0.0044
7.17103	0.37834	0.39045	0.38817	0.38316	0.34035	0.35021	0.26115	0.18687	0.19019	0.00434
7.18081	0.37316	0.38562	0.38313	0.3784	0.33615	0.34658	0.25741	0.18334	0.1862	0.00417
7.19062	0.36829	0.3811	0.37831	0.37389	0.33213	0.34323	0.25381	0.17987	0.18243	0.00394
7.20098	0.36349	0.3767	0.37365	0.36944	0.32812	0.33989	0.25024	0.17639	0.17863	0.00375
7.21085	0.35875	0.37235	0.36913	0.36502	0.32412	0.33655	0.24679	0.173	0.17481	0.00363
7.22074	0.354	0.36802	0.36471	0.36064	0.32022	0.33326	0.24342	0.16979	0.17097	0.00349
7.23066	0.34927	0.36371	0.36042	0.35638	0.31654	0.33005	0.24011	0.16675	0.16717	0.00336
7.24113	0.34474	0.35947	0.3564	0.35244	0.31304	0.32696	0.23692	0.16389	0.16357	0.00331
7.25111	0.34068	0.35549	0.35277	0.34893	0.30966	0.32403	0.23391	0.16121	0.16033	0.00333
7.26111	0.33703	0.35182	0.34944	0.34569	0.30642	0.32122	0.23105	0.15868	0.15739	0.00336
7.27167	0.33362	0.34839	0.34624	0.34256	0.30352	0.31855	0.22836	0.15636	0.1546	0.00341
7.28173	0.3305	0.34524	0.34328	0.3397	0.30106	0.31614	0.22589	0.15427	0.15203	0.0035
7.29182	0.32771	0.34251	0.34056	0.33719	0.29891	0.31409	0.22363	0.15231	0.14974	0.00358
7.30194	0.32527	0.34014	0.33805	0.33493	0.29689	0.3124	0.22153	0.15039	0.14766	0.00355
7.31261	0.32307	0.33793	0.33573	0.3328	0.2949	0.31094	0.21956	0.14852	0.14567	0.00344
7.32279	0.32104	0.33584	0.3337	0.3308	0.29298	0.30962	0.21777	0.14681	0.14371	0.00336
7.33299	0.31917	0.334	0.33208	0.32914	0.29134	0.30852	0.21625	0.14532	0.1419	0.00333
7.34376	0.31755	0.3325	0.33077	0.32785	0.29002	0.30766	0.21495	0.14411	0.14036	0.00333
7.35402	0.31627	0.3314	0.3297	0.32685	0.289	0.30701	0.21387	0.14314	0.13917	0.0033
7.36431	0.31536	0.33064	0.32882	0.32611	0.28819	0.30647	0.21305	0.14232	0.13827	0.00327
7.37463	0.31481	0.33011	0.32824	0.3257	0.28755	0.30611	0.21261	0.14166	0.13766	0.00331
7.38552	0.31454	0.32991	0.32811	0.32568	0.28722	0.3061	0.21262	0.14132	0.13727	0.0034
7.3959	0.31459	0.33018	0.32848	0.32608	0.28733	0.3066	0.21307	0.14129	0.13713	0.00346
7.40631	0.31484	0.3308	0.32919	0.32672	0.28768	0.30738	0.21368	0.14145	0.13713	0.00343
7.4173	0.31533	0.33167	0.33013	0.32755	0.2881	0.3083	0.2143	0.14175	0.13716	0.00334
7.42776	0.31602	0.33272	0.33124	0.32855	0.28861	0.30934	0.21493	0.14217	0.13721	0.00336
7.43826	0.31696	0.3339	0.33242	0.32972	0.28936	0.3105	0.21566	0.14263	0.1373	0.00355
7.44879	0.31812	0.33525	0.33379	0.33114	0.29053	0.31179	0.21656	0.14317	0.13767	0.00387
7.4599	0.3196	0.33698	0.33559	0.3329	0.29212	0.31324	0.21766	0.14379	0.13842	0.00415
7.47049	0.32152	0.33925	0.33789	0.33502	0.29402	0.31499	0.21905	0.14463	0.13954	0.00426
7.48111	0.32393	0.34206	0.34061	0.33751	0.29622	0.31719	0.2208	0.14579	0.14093	0.0042
7.49232	0.3269	0.34531	0.34373	0.34054	0.29882	0.31993	0.22294	0.14737	0.14257	0.00417
7.503	0.33042	0.34908	0.34726	0.34422	0.30194	0.32321	0.22549	0.14947	0.14458	0.00421
7.51371	0.33442	0.35328	0.35112	0.34835	0.30544	0.32685	0.2284	0.15198	0.1469	0.00428
7.52445	0.33872	0.35779	0.35524	0.35263	0.30911	0.33067	0.23156	0.15468	0.1495	0.00438
7.5358	0.34327	0.3625	0.35961	0.357	0.31293	0.33468	0.23495	0.15753	0.15233	0.00454
7.5466	0.34798	0.36729	0.36426	0.36159	0.31699	0.33891	0.23848	0.1605	0.15532	0.00475
7.55744	0.35297	0.37213	0.36916	0.36652	0.32125	0.34335	0.24219	0.16357	0.15843	0.00492
7.56888	0.35838	0.3772	0.37432	0.37173	0.32572	0.34788	0.24614	0.16666	0.16165	0.00497
7.57978	0.36422	0.38269	0.37973	0.3771	0.33039	0.35246	0.25036	0.1699	0.16497	0.00489
7.59071	0.3702	0.38843	0.38527	0.38242	0.33514	0.35705	0.25456	0.17331	0.16831	0.0047
7.60167	0.37616	0.39429	0.39088	0.38774	0.33988	0.36167	0.25852	0.17686	0.17168	0.00444
7.61325	0.38226	0.40032	0.39677	0.39331	0.34474	0.36639	0.26242	0.18056	0.17531	0.00426
7.62428	0.38874	0.40666	0.40302	0.3993	0.34991	0.37131	0.26667	0.18449	0.17933	0.00419
7.63534	0.3956	0.41328	0.40957	0.40561	0.35534	0.37652	0.27139	0.18874	0.18377	0.00415
7.64701	0.40285	0.4202	0.41642	0.41225	0.36111	0.38207	0.27653	0.1933	0.18858	0.0041
7.65814	0.41037	0.42741	0.42351	0.41911	0.36724	0.38793	0.28178	0.19797	0.19357	0.00408
7.6693	0.41795	0.43476	0.43064	0.42592	0.37355	0.39391	0.28687	0.2025	0.19841	0.00404
7.68049	0.42532	0.44191	0.43758	0.43252	0.37964	0.39968	0.29175	0.20673	0.20287	0.00394
7.69231	0.43245	0.44869	0.4442	0.43883	0.38532	0.4051	0.29648	0.21069	0.20697	0.00389
7.70357	0.43931	0.45507	0.45057	0.4449	0.39055	0.41013	0.30105	0.21453	0.21085	0.00397
7.71486	0.446	0.46131	0.45689	0.45094	0.3955	0.41499	0.30562	0.2185	0.21465	0.00412
7.72678	0.4525	0.46755	0.46317	0.45705	0.40032	0.41985	0.31024	0.22249	0.21846	0.00421
7.73814	0.45908	0.47389	0.46947	0.4633	0.4054	0.42485	0.31494	0.22646	0.22237	0.00422
7.74954	0.46589	0.48043	0.47589	0.46975	0.41082	0.43004	0.31964	0.23044	0.22637	0.0041
7.76096	0.47278	0.48702	0.48223	0.47617	0.41625	0.4352	0.32399	0.23423	0.23027	0.00387
7.77303	0.47915	0.49312	0.48799	0.48204	0.42114	0.4399	0.32761	0.23744	0.23369	0.00354
7.78452	0.48447	0.49804	0.49274	0.48684	0.42495	0.44366	0.33019	0.23976	0.23626	0.00314
7.79606	0.4885	0.50163	0.49631	0.49022	0.4275	0.44634	0.33178	0.24102	0.23779	0.00267
7.80823	0.49128	0.50397	0.49866	0.49215	0.42891	0.44799	0.33253	0.24135	0.23827	0.00218
7.81983	0.49284	0.50511	0.49987	0.49288	0.42926	0.44866	0.33246	0.24087	0.23788	0.00178
7.83147	0.49324	0.50508	0.50001	0.49263	0.42849	0.44841	0.33154	0.23964	0.23674	0.00161
7.84375	0.49257	0.50404	0.49911	0.49156	0.42684	0.4473	0.32992	0.23778	0.23498	0.0016
7.85546	0.49083	0.50215	0.49714	0.48959	0.42442	0.4453	0.32767	0.23528	0.23268	0.00156
7.8672	0.4881	0.49932	0.49408	0.48666	0.42127	0.44237	0.32482	0.23211	0.22975	0.00136
7.87898	0.48466	0.49559	0.49012	0.48293	0.41755	0.4387	0.32158	0.22845	0.22623	0.000948528
7.89141	0.48087	0.49132	0.4857	0.47876	0.41362	0.43463	0.31816	0.22467	0.22257	0.000375336
7.90326	0.47669	0.4867	0.48089	0.4742	0.40936	0.43032	0.31434	0.22084	0.21884	-0.000246143
7.91515	0.47178	0.48146	0.4755	0.46905	0.40449	0.42564	0.30991	0.21682	0.21474	-0.000689984
7.9277	0.46604	0.47541	0.46943	0.46313	0.39909	0.42042	0.30494	0.21247	0.21006	-0.000773328
7.93966	0.45946	0.46835	0.4626	0.45633	0.39316	0.41447	0.29931	0.20769	0.20474	-0.000581057
7.95165	0.45178	0.46014	0.45475	0.44862	0.38643	0.40772	0.29286	0.20237	0.1988	-0.000279903
7.96369	0.44282	0.45086	0.44578	0.43996	0.3787	0.40014	0.28567	0.19635	0.19211	-8.66693e-05
7.97639	0.43268	0.44079	0.43591	0.43048	0.37021	0.3918	0.27793	0.1896	0.18455	-0.000139344
7.9885	0.42171	0.43024	0.42538	0.42034	0.36116	0.38279	0.26975	0.18225	0.17641	-0.000541177
8.00064	0.41027	0.41934	0.41439	0.40973	0.35172	0.37329	0.26121	0.1745	0.16805	-0.0012
8.01346	0.39876	0.40833	0.40317	0.39901	0.34211	0.36374	0.25261	0.16671	0.15965	-0.0019
8.02568	0.38723	0.39729	0.39204	0.38837	0.33243	0.35442	0.24405	0.15912	0.15117	-0.00234
8.03794	0.3758	0.38632	0.38119	0.37792	0.32292	0.34544	0.23573	0.15194	0.14277	-0.00246
8.05023	0.36487	0.3757	0.37083	0.36795	0.3139	0.33683	0.22789	0.1452	0.13477	-0.00259
8.06322	0.35466	0.3656	0.361	0.35866	0.3054	0.32862	0.22062	0.13883	0.12741	-0.00289
8.07559	0.34497	0.35592	0.35171	0.34989	0.29724	0.32083	0.21371	0.13263	0.12059	-0.00331
8.088	0.33546	0.34645	0.34282	0.34131	0.28933	0.31347	0.207	0.12653	0.114	-0.0038
8.1011	0.32614	0.33725	0.33437	0.33289	0.28172	0.3064	0.2006	0.12057	0.10756	-0.0043
8.11359	0.31727	0.32861	0.32643	0.32493	0.2746	0.29963	0.19461	0.11495	0.10148	-0.0047
8.12612	0.30902	0.32063	0.319	0.31753	0.26808	0.2932	0.18896	0.10969	0.09577	-0.005
8.13868	0.30142	0.31316	0.31196	0.31059	0.26202	0.28717	0.18351	0.10462	0.09036	-0.00519
8.15195	0.29445	0.30627	0.30538	0.30411	0.25634	0.28164	0.17831	0.09968	0.08533	-0.00533
8.1646	0.28815	0.30024	0.29957	0.29842	0.25116	0.27695	0.17366	0.09509	0.08086	-0.00547
8.17728	0.2825	0.29504	0.29461	0.29363	0.24657	0.27307	0.16964	0.09097	0.07691	-0.00556
8.19068	0.27741	0.2903	0.29014	0.28936	0.24249	0.26963	0.16602	0.08738	0.07323	-0.00568
8.20345	0.2729	0.28598	0.286	0.28545	0.2389	0.26661	0.1626	0.08434	0.06982	-0.006
8.21625	0.26869	0.28195	0.28203	0.28161	0.23564	0.26372	0.15927	0.08151	0.06662	-0.00644
8.2291	0.26438	0.2778	0.27793	0.27752	0.23233	0.26054	0.15585	0.07849	0.06341	-0.0067
8.24266	0.25972	0.27335	0.27356	0.27317	0.22874	0.25693	0.15227	0.07516	0.06002	-0.00662
8.25559	0.25482	0.26885	0.26922	0.26883	0.22508	0.25313	0.14863	0.07161	0.05652	-0.00639
8.26856	0.25007	0.26456	0.2652	0.26473	0.22151	0.24937	0.14505	0.06796	0.05302	-0.00622
8.28226	0.24585	0.26067	0.26153	0.26112	0.2181	0.24586	0.14171	0.06449	0.04971	-0.00614
8.29531	0.24224	0.25721	0.25803	0.25798	0.21489	0.2426	0.1386	0.06144	0.04676	-0.00598
8.30841	0.23894	0.25408	0.25458	0.25495	0.21185	0.23948	0.13556	0.05862	0.04405	-0.00568
8.32154	0.23565	0.25114	0.25129	0.25189	0.20897	0.23649	0.13243	0.0558	0.04145	-0.00532
8.33542	0.23227	0.24827	0.2482	0.2488	0.20613	0.23363	0.1292	0.05299	0.03873	-0.00501
8.34864	0.22903	0.24548	0.24527	0.24591	0.20336	0.23095	0.12615	0.05036	0.03603	-0.00484
8.3619	0.2263	0.24305	0.24262	0.24347	0.20098	0.22855	0.12373	0.04823	0.03375	-0.0049
8.37591	0.22431	0.24123	0.24054	0.24175	0.19921	0.22672	0.1221	0.04677	0.03225	-0.00513
8.38926	0.22292	0.23985	0.23905	0.24061	0.19792	0.22538	0.12091	0.04571	0.0313	-0.00532
8.40266	0.22197	0.23888	0.2381	0.24001	0.19702	0.2244	0.1201	0.0449	0.03072	-0.00541
8.41609	0.22121	0.23846	0.23756	0.23982	0.19645	0.22374	0.11974	0.04437	0.03039	-0.00535
8.43028	0.22075	0.23854	0.23732	0.23988	0.19613	0.22346	0.1198	0.04407	0.03025	-0.00511
8.44381	0.2209	0.23895	0.23749	0.2401	0.19614	0.22348	0.12008	0.04407	0.03037	-0.00481
8.45737	0.22167	0.23974	0.23824	0.24059	0.19666	0.22386	0.12046	0.04453	0.03079	-0.00452
8.4717	0.22247	0.24076	0.23925	0.24115	0.19744	0.22461	0.12076	0.04522	0.03133	-0.00432
8.48536	0.22307	0.24189	0.24014	0.2417	0.19819	0.22548	0.12103	0.04581	0.03186	-0.00425
8.49907	0.22365	0.24311	0.24104	0.24245	0.1989	0.22628	0.12145	0.04629	0.03235	-0.00432
8.51281	0.22445	0.24454	0.24222	0.24349	0.19981	0.22707	0.12212	0.04687	0.03275	-0.00452
8.52733	0.22546	0.24602	0.24363	0.24463	0.20093	0.22783	0.12278	0.04759	0.03293	-0.00488
8.54117	0.22662	0.24742	0.24495	0.24581	0.20214	0.22868	0.1232	0.04828	0.03309	-0.00526
8.55505	0.22794	0.24884	0.24606	0.24698	0.20347	0.22979	0.12358	0.04894	0.03365	-0.00535
8.56971	0.22937	0.2505	0.24721	0.2481	0.20503	0.23091	0.12424	0.04983	0.03474	-0.00519
8.58369	0.23082	0.25229	0.24835	0.24912	0.2066	0.23184	0.1251	0.05096	0.03585	-0.00508
8.59771	0.2324	0.25405	0.2495	0.25006	0.20805	0.23283	0.12576	0.05197	0.03653	-0.00519
8.61252	0.23427	0.25579	0.25086	0.25128	0.20942	0.23416	0.12627	0.05279	0.03715	-0.00543
8.62664	0.23636	0.25758	0.25251	0.25281	0.21088	0.23579	0.12696	0.05363	0.03819	-0.00581
8.6408	0.23838	0.25928	0.25401	0.25424	0.21226	0.23731	0.12774	0.05441	0.03941	-0.00623
8.65501	0.23994	0.26059	0.25513	0.25537	0.21326	0.23836	0.12835	0.05503	0.04035	-0.00647
8.67002	0.24103	0.26143	0.25597	0.25639	0.21401	0.23904	0.1287	0.05555	0.04087	-0.00653
8.68432	0.24174	0.26183	0.25647	0.25714	0.21454	0.23941	0.12884	0.05601	0.04104	-0.00662
8.69868	0.24221	0.26176	0.2566	0.25749	0.21472	0.23958	0.1289	0.05642	0.04102	-0.00684
8.71384	0.2427	0.26142	0.25682	0.25776	0.21467	0.23989	0.12908	0.05697	0.04111	-0.00719
8.72829	0.24345	0.26134	0.25756	0.25838	0.21482	0.24061	0.12955	0.05783	0.04146	-0.00748
8.74279	0.24471	0.26216	0.25894	0.25976	0.21564	0.24182	0.13048	0.05905	0.04227	-0.00749
8.75733	0.24666	0.26402	0.26081	0.26187	0.21719	0.24345	0.13181	0.06039	0.04352	-0.00733
8.7727	0.24912	0.2664	0.26301	0.26424	0.21912	0.24536	0.13329	0.06153	0.045	-0.00712
8.78735	0.25175	0.26886	0.2654	0.26651	0.22101	0.24733	0.13468	0.06248	0.04644	-0.00686
8.80204	0.25405	0.27106	0.26745	0.26852	0.2223	0.24909	0.13573	0.06332	0.04759	-0.00651
8.81756	0.25547	0.27243	0.26851	0.26986	0.22267	0.25009	0.13621	0.06369	0.0482	-0.0061
8.83236	0.25564	0.2725	0.26828	0.27005	0.22214	0.24999	0.13594	0.06333	0.04802	-0.00576
8.84721	0.25473	0.2715	0.26707	0.26899	0.22094	0.24901	0.13503	0.06238	0.04705	-0.00552
8.86211	0.25295	0.26959	0.26504	0.26686	0.219	0.24733	0.13358	0.06103	0.04545	-0.00543
8.87784	0.25013	0.26642	0.26193	0.26362	0.21609	0.24463	0.13143	0.05927	0.04324	-0.00549
8.89284	0.24592	0.26201	0.2576	0.25943	0.21215	0.24086	0.12849	0.0569	0.04046	-0.00563
8.90789	0.24044	0.25663	0.25219	0.25452	0.20745	0.2364	0.12497	0.05388	0.03735	-0.00575
8.92379	0.23428	0.25044	0.246	0.2489	0.20229	0.23142	0.12103	0.05032	0.03399	-0.00585
8.93895	0.22799	0.24392	0.23959	0.24276	0.19704	0.22614	0.11687	0.04677	0.03055	-0.00591
8.95415	0.22191	0.23755	0.23328	0.23665	0.1921	0.22095	0.11286	0.04373	0.02716	-0.00579
8.96941	0.21614	0.23149	0.22728	0.23096	0.1876	0.21623	0.10916	0.04136	0.0241	-0.00551
8.98553	0.21035	0.22564	0.22156	0.22544	0.18317	0.21177	0.10539	0.03922	0.02117	-0.00522
9.0009	0.20405	0.21955	0.21565	0.21965	0.17836	0.20718	0.10122	0.03677	0.01781	-0.00501
9.01632	0.19723	0.21305	0.20945	0.21358	0.17342	0.20233	0.09701	0.03389	0.01392	-0.00494
9.03261	0.19053	0.20679	0.20357	0.20782	0.16886	0.19754	0.09332	0.03087	0.0101	-0.00498
9.04814	0.18448	0.20114	0.19837	0.20284	0.16485	0.19325	0.09024	0.02814	0.00686	-0.00509
9.06372	0.17902	0.1961	0.19369	0.19861	0.16125	0.1895	0.08752	0.02579	0.00398	-0.00517
9.07935	0.1741	0.19187	0.18966	0.19514	0.15825	0.18633	0.08521	0.02376	0.00128	-0.00523
9.09587	0.16994	0.18867	0.18648	0.19254	0.15599	0.18385	0.08342	0.02201	-0.00102	-0.00533
9.11162	0.1668	0.18647	0.18409	0.19083	0.15439	0.18213	0.08223	0.0208	-0.00253	-0.00541
9.12742	0.16473	0.18504	0.18251	0.18993	0.15337	0.18127	0.08162	0.02032	-0.00318	-0.00546
9.14411	0.16369	0.1842	0.1819	0.18982	0.15309	0.18138	0.08164	0.02043	-0.00321	-0.00555
9.16003	0.16366	0.18396	0.18214	0.19046	0.15359	0.18229	0.08228	0.02087	-0.00278	-0.00569
9.176	0.16457	0.18444	0.18294	0.19167	0.1547	0.18365	0.08339	0.02136	-0.00188	-0.00577
9.19202	0.16618	0.18568	0.18423	0.19337	0.15622	0.1853	0.08478	0.02177	-0.000620084	-0.00575
9.20895	0.16821	0.18745	0.18614	0.19564	0.15813	0.18741	0.08634	0.02232	0.000905518	-0.00572
9.22509	0.17069	0.18977	0.18883	0.19849	0.16048	0.18997	0.08809	0.02333	0.00268	-0.0056
9.24129	0.17369	0.19283	0.19219	0.20182	0.16323	0.19276	0.09016	0.0249	0.0047	-0.00535
9.2584	0.17745	0.19677	0.19621	0.20577	0.16641	0.19574	0.09278	0.02698	0.0071	-0.00518
9.27472	0.18207	0.20145	0.20072	0.21036	0.17012	0.19914	0.09591	0.02948	0.00985	-0.00525
9.29109	0.18727	0.20657	0.2055	0.21539	0.17426	0.20306	0.09933	0.03228	0.01275	-0.0053
9.30752	0.1928	0.21198	0.21054	0.22086	0.17861	0.20753	0.10289	0.03543	0.01582	-0.00527
9.32488	0.19863	0.2178	0.21603	0.22684	0.18324	0.21255	0.10668	0.03897	0.0194	-0.00537
9.34143	0.20467	0.22393	0.22184	0.23309	0.18818	0.21773	0.11061	0.04271	0.0234	-0.00554
9.35804	0.21074	0.23007	0.22763	0.23911	0.19327	0.22252	0.11437	0.04632	0.0273	-0.00557
9.37559	0.21689	0.23615	0.23323	0.24477	0.19842	0.22696	0.11792	0.04972	0.03086	-0.00548
9.39232	0.22315	0.24231	0.23888	0.25038	0.20374	0.23136	0.12149	0.05279	0.03433	-0.00545
9.40911	0.22924	0.24833	0.24467	0.25592	0.20891	0.23559	0.1251	0.05544	0.03782	-0.00552
9.42685	0.2351	0.25422	0.25052	0.26147	0.21371	0.23979	0.12861	0.05785	0.04129	-0.00559
9.44376	0.24097	0.26028	0.25662	0.26728	0.21841	0.2443	0.13217	0.06043	0.04481	-0.00574
9.46074	0.24721	0.26672	0.26331	0.27345	0.22335	0.24926	0.136	0.06337	0.04846	-0.00598
9.47777	0.25402	0.27348	0.27045	0.27987	0.22858	0.2545	0.14019	0.06668	0.05229	-0.00614
9.49577	0.26134	0.28042	0.27758	0.28647	0.23396	0.25991	0.14456	0.07032	0.05641	-0.00619
9.51294	0.26884	0.28749	0.28453	0.29315	0.23941	0.26538	0.14901	0.07415	0.06082	-0.00614
9.53016	0.27636	0.29482	0.29161	0.2999	0.245	0.27105	0.15365	0.07793	0.06528	-0.00591
9.54836	0.28418	0.30254	0.29916	0.30691	0.25094	0.27708	0.15861	0.08172	0.06978	-0.00554
9.56572	0.29268	0.31077	0.30725	0.31443	0.2574	0.28359	0.16407	0.0859	0.07462	-0.00527
9.58313	0.30178	0.31944	0.31574	0.32249	0.26437	0.29055	0.17016	0.09061	0.08012	-0.0052
9.60061	0.31099	0.32827	0.32442	0.33075	0.27154	0.29766	0.17656	0.09555	0.086	-0.00517
9.61908	0.31998	0.33699	0.33319	0.33881	0.27843	0.30464	0.18267	0.10034	0.09164	-0.00504
9.6367	0.32895	0.34576	0.34197	0.34664	0.28508	0.31156	0.18834	0.10495	0.09689	-0.00475
9.65437	0.33796	0.35482	0.35065	0.35446	0.29182	0.31848	0.19389	0.10956	0.10195	-0.0043
9.67305	0.34685	0.36403	0.35916	0.36223	0.29861	0.32537	0.1994	0.11417	0.10686	-0.0037
9.69086	0.35595	0.3732	0.36777	0.37002	0.30552	0.33227	0.20483	0.11889	0.11182	-0.00295
9.70874	0.36535	0.3824	0.37646	0.37795	0.31277	0.33923	0.21012	0.1238	0.11689	-0.00238
9.72668	0.37445	0.39156	0.38483	0.38587	0.32007	0.34632	0.21508	0.12855	0.12174	-0.00225
9.74564	0.38305	0.40032	0.39264	0.39355	0.32694	0.35327	0.21971	0.13268	0.12619	-0.00249
9.76372	0.39157	0.40864	0.40018	0.40124	0.33338	0.35976	0.22436	0.1364	0.13045	-0.00289
9.78186	0.4001	0.41653	0.40766	0.40889	0.33962	0.36568	0.22912	0.14016	0.13462	-0.00317
9.80104	0.40832	0.42385	0.41486	0.41594	0.34552	0.37108	0.23356	0.14389	0.13853	-0.00307
9.81932	0.41606	0.43065	0.42165	0.42219	0.35083	0.37608	0.23751	0.14728	0.14229	-0.00252
9.83768	0.42341	0.4372	0.42804	0.42801	0.3557	0.38096	0.24131	0.15034	0.14605	-0.00185
9.8561	0.43036	0.44346	0.43403	0.43346	0.36024	0.38548	0.24509	0.15315	0.14954	-0.00144
9.87557	0.43687	0.44921	0.43966	0.43853	0.36432	0.38943	0.24864	0.15557	0.15236	-0.00129
9.89413	0.4432	0.45439	0.44504	0.44335	0.36794	0.39328	0.25176	0.15767	0.1546	-0.00118
9.91277	0.44938	0.45913	0.45026	0.44804	0.37142	0.39724	0.25453	0.15961	0.15673	-0.00105
9.93246	0.45485	0.46345	0.45503	0.45245	0.3747	0.40072	0.25705	0.16137	0.1588	-0.000910629
9.95124	0.45922	0.46737	0.459	0.45617	0.37754	0.40334	0.25935	0.16287	0.16059	-0.00074887
9.97009	0.46271	0.47078	0.4623	0.45926	0.3799	0.40522	0.26139	0.16412	0.16202	-0.000537593
9.98901	0.46584	0.47377	0.46554	0.46222	0.3821	0.40699	0.26322	0.16527	0.16329	-0.000298468
10.009	0.46914	0.47665	0.46899	0.46536	0.38438	0.40919	0.26499	0.16643	0.16464	-0.000154435
10.0281	0.47252	0.47949	0.47223	0.46834	0.38641	0.41168	0.26663	0.16744	0.16609	-0.00011848
10.0472	0.4756	0.48221	0.47504	0.47099	0.38796	0.41414	0.26801	0.16816	0.16753	-0.000151064
10.0674	0.47838	0.48492	0.47768	0.47341	0.38922	0.41638	0.26929	0.16876	0.16886	-0.0002304
10.0868	0.48075	0.48749	0.47996	0.47545	0.3902	0.41813	0.2703	0.16914	0.16977	-0.000345674
10.1061	0.48247	0.48949	0.48148	0.47693	0.3907	0.41917	0.27063	0.16904	0.17003	-0.000413171
10.1256	0.4835	0.49055	0.48226	0.47762	0.39041	0.41947	0.27018	0.16844	0.16965	-0.000251345
10.1461	0.48395	0.49068	0.48257	0.47747	0.38938	0.41924	0.26923	0.16751	0.16885	0.000325732
10.1657	0.48372	0.49008	0.48229	0.4767	0.38787	0.41856	0.26798	0.1665	0.16772	0.00122
10.1854	0.48274	0.48885	0.48117	0.4755	0.38605	0.4174	0.26643	0.16536	0.1663	0.00194
10.2062	0.48122	0.48703	0.47945	0.47369	0.38406	0.41579	0.26466	0.16409	0.16463	0.0021
10.226	0.47944	0.48475	0.47743	0.47118	0.38186	0.41359	0.26265	0.16264	0.16262	0.00186
10.2459	0.47746	0.48217	0.4751	0.46826	0.37926	0.41084	0.26043	0.16089	0.16033	0.0018
10.2659	0.47524	0.47932	0.47233	0.46525	0.37634	0.40779	0.25807	0.15892	0.15795	0.00205
10.287	0.47278	0.47661	0.46937	0.46234	0.3735	0.40483	0.25581	0.15712	0.15582	0.00228
10.3072	0.47021	0.4743	0.46658	0.45966	0.37101	0.40229	0.25377	0.15568	0.1541	0.00225
10.3274	0.468	0.4723	0.46438	0.4574	0.36903	0.40029	0.25219	0.15465	0.15272	0.00206
10.3488	0.4665	0.47065	0.46291	0.45562	0.3676	0.39868	0.25108	0.15413	0.15155	0.00183
10.3691	0.46564	0.46957	0.462	0.45451	0.36671	0.39747	0.25026	0.1542	0.1507	0.00156
10.3896	0.46498	0.46872	0.46121	0.45385	0.36593	0.39652	0.24925	0.15433	0.14994	0.0013
10.4102	0.4642	0.46762	0.46028	0.45313	0.36476	0.39543	0.24776	0.15396	0.1489	0.0013
10.4319	0.46309	0.46622	0.45903	0.45203	0.36304	0.39386	0.24585	0.1529	0.14747	0.00156
10.4526	0.46176	0.46466	0.45752	0.45072	0.36114	0.39218	0.24387	0.15138	0.14591	0.00196
10.4734	0.46066	0.46333	0.45627	0.4496	0.35954	0.39086	0.24216	0.14994	0.14465	0.00233
10.4954	0.46017	0.46253	0.45563	0.44902	0.35839	0.39004	0.24091	0.14897	0.14391	0.00237
10.5163	0.45999	0.46195	0.4551	0.44876	0.35739	0.38947	0.23988	0.14854	0.14328	0.00215
10.5374	0.45971	0.46144	0.45433	0.4485	0.35629	0.3888	0.23882	0.14838	0.14248	0.00188
10.5597	0.45944	0.46112	0.45355	0.44815	0.35518	0.38813	0.23786	0.14821	0.14173	0.0017
10.5809	0.45943	0.46078	0.45273	0.4476	0.35407	0.38753	0.23697	0.14791	0.14113	0.00168
10.6022	0.4593	0.45998	0.45167	0.44656	0.35278	0.38672	0.23586	0.14751	0.1406	0.00176
10.6236	0.45861	0.45855	0.45033	0.44496	0.35103	0.38545	0.23423	0.14682	0.13995	0.00185
10.6462	0.45755	0.45674	0.44892	0.44326	0.34891	0.38381	0.23221	0.14568	0.13891	0.00188
10.6678	0.45647	0.45517	0.44759	0.44201	0.34683	0.38226	0.23036	0.14458	0.13756	0.0017
10.6895	0.45524	0.45416	0.44624	0.44114	0.345	0.38094	0.22895	0.14383	0.13605	0.00117
10.7124	0.45397	0.45349	0.44493	0.44036	0.34327	0.37977	0.22779	0.1435	0.13449	0.00046355
10.7342	0.45307	0.453	0.44381	0.43975	0.3416	0.37864	0.22667	0.14362	0.13314	-2.55573e-05
10.7562	0.45271	0.45285	0.44293	0.43937	0.34015	0.37758	0.22572	0.14402	0.13227	-0.000206879
10.7782	0.45266	0.45288	0.44232	0.43897	0.33896	0.37669	0.22503	0.14426	0.13174	-0.000162979
10.8015	0.45264	0.45268	0.44177	0.43832	0.3379	0.37594	0.22425	0.14405	0.13121	7.55388e-05
10.8237	0.45242	0.45212	0.44085	0.43733	0.33668	0.37524	0.22294	0.14341	0.13051	0.000365122
10.846	0.45201	0.45152	0.4397	0.4363	0.33546	0.37474	0.22137	0.14266	0.12985	0.000596501
10.8696	0.45165	0.4511	0.43883	0.43542	0.33461	0.37455	0.22014	0.1421	0.12951	0.000808764
10.8921	0.45128	0.45084	0.43825	0.43446	0.33404	0.37425	0.21935	0.14163	0.12934	0.00103
10.9146	0.45075	0.45062	0.43771	0.43331	0.33331	0.37351	0.2186	0.14113	0.12901	0.00135
10.9373	0.45013	0.45028	0.43716	0.43209	0.33223	0.37246	0.21777	0.14053	0.12834	0.00183
10.9613	0.44955	0.44973	0.43657	0.43103	0.331	0.37144	0.21705	0.13997	0.12762	0.0023
10.9842	0.44883	0.44902	0.43587	0.43008	0.32977	0.37052	0.21651	0.13946	0.12705	0.00263
11.0071	0.44778	0.44807	0.43487	0.42909	0.32833	0.36958	0.21586	0.13898	0.12657	0.00286
11.0314	0.44661	0.44688	0.43358	0.42805	0.32675	0.36861	0.21502	0.13864	0.12608	0.00284
11.0546	0.44573	0.44565	0.43233	0.42703	0.32536	0.36771	0.21426	0.13853	0.12551	0.00256
11.0779	0.44532	0.44464	0.43134	0.42616	0.32416	0.3669	0.21364	0.13849	0.12474	0.00216
11.1012	0.44508	0.44379	0.43047	0.42556	0.32303	0.36617	0.213	0.13827	0.1239	0.00173
11.1259	0.44464	0.44322	0.42947	0.42524	0.32191	0.36544	0.21231	0.13793	0.12325	0.00143
11.1495	0.44388	0.44303	0.42839	0.42501	0.32089	0.36467	0.21171	0.13753	0.12272	0.00133
11.1732	0.44315	0.44304	0.42743	0.42487	0.32025	0.36407	0.21123	0.13709	0.12229	0.00147
11.1982	0.44278	0.44308	0.42667	0.42488	0.32011	0.36366	0.21067	0.1367	0.12201	0.00176
11.2221	0.4426	0.44309	0.42605	0.42483	0.32	0.36318	0.20992	0.13642	0.12178	0.00192
11.2461	0.44247	0.44306	0.42555	0.42467	0.31958	0.36249	0.20922	0.13617	0.12157	0.00188
11.2701	0.44261	0.4431	0.42524	0.42469	0.31908	0.36169	0.20866	0.13585	0.12155	0.00188
11.2956	0.44317	0.44334	0.42522	0.42513	0.3187	0.36097	0.20812	0.13561	0.12168	0.00189
11.3199	0.44414	0.44388	0.42545	0.426	0.31872	0.3605	0.20779	0.13559	0.12184	0.0017
11.3443	0.44507	0.44442	0.42569	0.42685	0.319	0.36018	0.20772	0.13558	0.12179	0.0015
11.3701	0.44561	0.44475	0.42563	0.42719	0.31904	0.35987	0.20755	0.13539	0.12151	0.00149
11.3947	0.44593	0.4449	0.42528	0.42699	0.31894	0.35959	0.20725	0.13519	0.12135	0.00158
11.4194	0.44591	0.44491	0.42479	0.42634	0.31888	0.35916	0.20693	0.13497	0.12123	0.00166
11.4443	0.44536	0.44482	0.42427	0.4254	0.31847	0.3583	0.20638	0.13446	0.12071	0.00173
11.4705	0.44478	0.4447	0.42386	0.42455	0.31754	0.35709	0.20566	0.13387	0.11999	0.00182
11.4956	0.44448	0.44443	0.42348	0.42378	0.31624	0.35576	0.20488	0.13344	0.11937	0.00201
11.5207	0.44426	0.44373	0.42296	0.42271	0.31469	0.35422	0.20402	0.13289	0.11864	0.00241
11.5473	0.44405	0.44261	0.42226	0.42124	0.31304	0.35257	0.20312	0.13191	0.11773	0.00287
11.5727	0.4438	0.44122	0.42142	0.41965	0.31154	0.35095	0.20217	0.13061	0.11671	0.00307
11.5982	0.44323	0.43951	0.42026	0.41809	0.31009	0.34916	0.20087	0.12913	0.11545	0.00294
11.6238	0.44227	0.4377	0.41887	0.41657	0.30861	0.34726	0.19927	0.12763	0.11402	0.00266
11.6509	0.44115	0.43592	0.41759	0.41506	0.30714	0.34563	0.19754	0.12629	0.1127	0.00253
11.6768	0.44006	0.4341	0.41644	0.41359	0.30556	0.34424	0.19581	0.1251	0.11144	0.00261
11.7027	0.43881	0.43222	0.41498	0.41198	0.30352	0.34251	0.19417	0.12381	0.11011	0.00274
11.7302	0.4372	0.43028	0.41297	0.40982	0.30092	0.34023	0.19266	0.1223	0.10875	0.00279
11.7564	0.43547	0.4283	0.41083	0.40733	0.29828	0.33792	0.19116	0.1208	0.10765	0.00269
11.7827	0.43411	0.42642	0.40918	0.40514	0.29615	0.33604	0.18967	0.11948	0.10681	0.00239
11.8092	0.43312	0.42483	0.40797	0.40332	0.29435	0.33442	0.18822	0.11827	0.106	0.0021
11.8371	0.43211	0.4234	0.4066	0.40155	0.29235	0.33259	0.18668	0.11704	0.10499	0.00206
11.8638	0.43075	0.42187	0.40476	0.39956	0.28996	0.33028	0.18492	0.11575	0.10388	0.00223
11.8906	0.42916	0.42009	0.40283	0.39737	0.28747	0.32768	0.18309	0.11459	0.1029	0.00248
11.919	0.42753	0.41797	0.40117	0.39511	0.28522	0.32502	0.18139	0.11367	0.1019	0.00258
11.946	0.42575	0.4154	0.39953	0.39278	0.28296	0.32219	0.17971	0.11266	0.10045	0.0024
11.9732	0.42403	0.41272	0.39756	0.39044	0.28056	0.31921	0.17807	0.11138	0.0986	0.00206
12.0019	0.42265	0.41031	0.39542	0.38816	0.27826	0.31629	0.17647	0.11009	0.09673	0.00182
12.0294	0.42122	0.40808	0.39331	0.38577	0.27622	0.31361	0.17485	0.10909	0.09511	0.00182
12.0569	0.41934	0.40576	0.39123	0.38315	0.27431	0.31111	0.17333	0.10841	0.09376	0.00201
12.0846	0.41718	0.40314	0.38889	0.38029	0.27231	0.30832	0.17187	0.10774	0.09249	0.00224
12.1139	0.41514	0.40032	0.38618	0.37727	0.2702	0.30509	0.1705	0.10696	0.09113	0.00257
12.1418	0.41315	0.39753	0.38321	0.37418	0.26794	0.30166	0.16908	0.10599	0.08971	0.003
12.1699	0.41093	0.39497	0.38043	0.37123	0.26561	0.29862	0.16758	0.10501	0.08847	0.00341
12.1996	0.40869	0.39274	0.37825	0.36868	0.26358	0.29627	0.16636	0.10453	0.08774	0.0037
12.2279	0.40672	0.39073	0.37646	0.36655	0.26182	0.29418	0.1654	0.10452	0.08747	0.00386
12.2564	0.40502	0.38872	0.37478	0.3646	0.26008	0.29184	0.1641	0.10438	0.08713	0.00379
12.285	0.40365	0.38679	0.37297	0.36277	0.25826	0.28944	0.16239	0.10396	0.08661	0.00348
12.3153	0.40267	0.38498	0.37083	0.36092	0.25629	0.28718	0.16055	0.1036	0.08605	0.00312
12.3442	0.40187	0.38312	0.36857	0.3588	0.25414	0.28498	0.15877	0.10346	0.08535	0.00295
12.3732	0.40103	0.38123	0.36637	0.35623	0.25181	0.28244	0.15704	0.1032	0.08434	0.00299
12.4039	0.39995	0.37949	0.36425	0.35332	0.24937	0.27954	0.15549	0.10258	0.08321	0.00305
12.4332	0.39844	0.37794	0.36221	0.35042	0.24702	0.27689	0.1543	0.10187	0.08226	0.003
12.4626	0.39666	0.37656	0.36027	0.34795	0.24496	0.27492	0.15352	0.10145	0.08154	0.00295
12.4922	0.39483	0.37524	0.35823	0.34587	0.24305	0.27308	0.15301	0.10137	0.081	0.00312
12.5235	0.39295	0.37379	0.3557	0.34389	0.24097	0.27084	0.15244	0.10144	0.08048	0.00356
12.5534	0.39105	0.37212	0.35281	0.34187	0.23873	0.26841	0.15176	0.1016	0.07994	0.00431
12.5834	0.38924	0.37025	0.34995	0.33979	0.23648	0.26613	0.15095	0.10166	0.07955	0.0051
12.6151	0.38754	0.36816	0.34716	0.33752	0.23427	0.26385	0.15003	0.10147	0.07931	0.00553
12.6454	0.38566	0.36577	0.34423	0.33494	0.23204	0.26117	0.14887	0.10103	0.07898	0.00545
12.6759	0.38335	0.36321	0.34118	0.33213	0.22971	0.25792	0.14732	0.10037	0.07839	0.00502
12.7065	0.38078	0.36066	0.33818	0.32927	0.22721	0.25432	0.14532	0.09944	0.0774	0.00438
12.7388	0.37815	0.35826	0.3353	0.32652	0.22476	0.251	0.14338	0.09842	0.07613	0.00379
12.7698	0.3754	0.35594	0.33221	0.32371	0.22248	0.24826	0.14209	0.09749	0.07489	0.00347
12.8008	0.37255	0.35335	0.32845	0.32045	0.21988	0.24567	0.14111	0.09649	0.07375	0.00342
12.8337	0.36985	0.3503	0.32425	0.31692	0.21668	0.24289	0.13972	0.09534	0.07275	0.00343
12.8651	0.36723	0.34697	0.32006	0.31351	0.21323	0.23991	0.13784	0.09407	0.07201	0.00342
12.8966	0.36425	0.34341	0.31591	0.30989	0.20988	0.23684	0.13596	0.0925	0.07143	0.00357
12.9283	0.36064	0.33952	0.31155	0.30563	0.2066	0.23361	0.13429	0.09053	0.07075	0.00392
12.9618	0.35669	0.33548	0.3069	0.30115	0.2035	0.2303	0.1328	0.08852	0.06996	0.00433
12.9938	0.35265	0.33159	0.30212	0.29709	0.20061	0.22701	0.1316	0.08704	0.06926	0.00463
13.0259	0.34843	0.32787	0.29763	0.29342	0.19776	0.22369	0.13058	0.08622	0.06856	0.00471
13.06	0.34369	0.32396	0.29336	0.28949	0.19443	0.21993	0.12909	0.08557	0.0675	0.00475
13.0924	0.3384	0.31955	0.28886	0.28512	0.19038	0.21563	0.12677	0.08459	0.06603	0.00492
13.1251	0.33305	0.31468	0.28415	0.28087	0.18628	0.21127	0.12414	0.08328	0.06453	0.00521
13.1579	0.32804	0.30966	0.27965	0.27721	0.18299	0.20726	0.12212	0.08195	0.0633	0.0058
13.1926	0.32353	0.30491	0.27554	0.27414	0.18057	0.20381	0.12109	0.08093	0.06226	0.00678
13.2258	0.3192	0.30029	0.27135	0.27102	0.17819	0.20062	0.12015	0.0801	0.06093	0.00776
13.2591	0.31482	0.29542	0.26683	0.26738	0.17522	0.19729	0.11818	0.07904	0.05916	0.00831
13.2943	0.31028	0.29042	0.26208	0.26328	0.17173	0.1936	0.11528	0.07753	0.05715	0.00834
13.328	0.30542	0.2857	0.25708	0.25895	0.16804	0.18969	0.11218	0.07552	0.05489	0.00819
13.3618	0.30006	0.28116	0.25173	0.25466	0.1641	0.18576	0.10916	0.0731	0.05231	0.00831
13.3958	0.29449	0.27644	0.24642	0.25048	0.16008	0.18198	0.10651	0.07077	0.05003	0.00887
13.4318	0.28926	0.27144	0.24178	0.24615	0.15647	0.17823	0.1043	0.06904	0.0488	0.00949
13.4662	0.28434	0.26614	0.23746	0.24136	0.15318	0.17433	0.10211	0.06753	0.04834	0.00961
13.5007	0.27962	0.26057	0.23288	0.23643	0.14991	0.17045	0.09974	0.06603	0.04818	0.00931
13.5373	0.27502	0.25517	0.22823	0.23153	0.1465	0.1667	0.09742	0.06477	0.0481	0.00886
13.5722	0.27048	0.25038	0.22398	0.22654	0.14322	0.16315	0.09538	0.06383	0.04795	0.00841
13.6073	0.26593	0.24618	0.22011	0.22165	0.14046	0.15998	0.09371	0.0631	0.04781	0.00818
13.6426	0.26086	0.24188	0.2158	0.21691	0.13784	0.15696	0.09201	0.06233	0.04748	0.00822
13.6799	0.25499	0.23689	0.21056	0.21203	0.13468	0.15381	0.08996	0.06143	0.04656	0.00851
13.7155	0.24878	0.23142	0.20466	0.20697	0.13097	0.15046	0.0876	0.06047	0.0452	0.00908
13.7514	0.24277	0.22598	0.19867	0.20189	0.12702	0.147	0.08497	0.05942	0.04407	0.00964
13.7893	0.23701	0.22077	0.19294	0.19686	0.12302	0.14327	0.08209	0.05815	0.04334	0.00976
13.8255	0.23121	0.21567	0.18763	0.19187	0.11944	0.13934	0.07933	0.0568	0.0428	0.00932
13.8619	0.22525	0.21063	0.18279	0.18703	0.1164	0.13548	0.07662	0.05553	0.04208	0.00862
13.9005	0.21943	0.2057	0.17837	0.18245	0.11354	0.13189	0.07371	0.05438	0.04127	0.00827
13.9373	0.21388	0.20046	0.17424	0.17776	0.11045	0.12827	0.07076	0.05317	0.04063	0.00838
13.9743	0.20812	0.19437	0.16998	0.17252	0.10683	0.12404	0.06786	0.05145	0.03993	0.00843
14.0115	0.20167	0.18757	0.16499	0.16693	0.10269	0.1191	0.06484	0.04904	0.03894	0.00805
14.0509	0.1948	0.18086	0.15956	0.16152	0.09857	0.11404	0.06156	0.04664	0.03796	0.00728
14.0885	0.18792	0.17502	0.15436	0.15646	0.09479	0.10939	0.05814	0.04481	0.03732	0.00643
14.1263	0.18118	0.17003	0.14949	0.15152	0.09101	0.10527	0.05475	0.0433	0.03703	0.00574
14.1663	0.1745	0.16519	0.14448	0.14631	0.08673	0.10158	0.05136	0.04165	0.03673	0.0055
14.2045	0.1676	0.15949	0.13879	0.14054	0.08169	0.09749	0.04752	0.03944	0.03573	0.00556
14.243	0.16085	0.15334	0.13282	0.13465	0.07652	0.09264	0.0436	0.03705	0.03433	0.00544
14.2816	0.15439	0.14722	0.12705	0.12877	0.07189	0.08724	0.04009	0.03493	0.03309	0.00507
14.3225	0.14779	0.14117	0.12169	0.12287	0.06802	0.0818	0.03685	0.03306	0.03201	0.00465
14.3616	0.14143	0.13575	0.11701	0.11784	0.06518	0.07733	0.03374	0.03174	0.03133	0.00416
14.4009	0.13579	0.13138	0.11322	0.11416	0.0633	0.07414	0.03123	0.03106	0.03128	0.00356
14.4425	0.13028	0.12704	0.10987	0.11086	0.06135	0.07111	0.02951	0.03026	0.03125	0.00286
14.4823	0.12437	0.12198	0.10615	0.10713	0.0587	0.06761	0.02833	0.02879	0.0308	0.00222
14.5222	0.11803	0.11648	0.10151	0.10284	0.05541	0.06393	0.02697	0.02693	0.0301	0.00198
14.5624	0.11141	0.11072	0.09629	0.0981	0.05188	0.06	0.02473	0.0251	0.02904	0.00204
14.6049	0.10482	0.10448	0.09102	0.09316	0.04865	0.05572	0.02175	0.0234	0.02727	0.0024
14.6456	0.09862	0.09813	0.08607	0.08821	0.04582	0.05176	0.01875	0.0218	0.02528	0.00299
14.6864	0.09282	0.09259	0.08181	0.08371	0.0434	0.04904	0.01625	0.02059	0.0241	0.00357
14.7297	0.08717	0.08807	0.07817	0.07975	0.04137	0.04773	0.0142	0.01982	0.02405	0.00406
14.7711	0.08156	0.08414	0.07466	0.07589	0.03942	0.04677	0.01264	0.01918	0.02453	0.00453
14.8126	0.07631	0.08006	0.07071	0.07187	0.03699	0.04511	0.01129	0.01824	0.02448	0.00473
14.8544	0.07119	0.0752	0.06606	0.06775	0.03389	0.0424	0.00959	0.01668	0.02335	0.0045
14.8987	0.06589	0.07002	0.06164	0.06392	0.03089	0.03934	0.00791	0.01495	0.02176	0.00413
14.941	0.06044	0.06528	0.05851	0.06044	0.02859	0.03659	0.00637	0.01347	0.02049	0.00407
14.9835	0.05535	0.06131	0.05635	0.05735	0.02691	0.03438	0.00481	0.01208	0.01965	0.00419
15.0285	0.05089	0.05791	0.05358	0.05427	0.02535	0.03215	0.00301	0.01038	0.01891	0.00399
15.0716	0.04659	0.05452	0.04949	0.05046	0.0231	0.02913	0.00065655	0.00796	0.01785	0.00324
15.1149	0.04214	0.05101	0.04488	0.0459	0.02007	0.02548	-0.00194	0.00512	0.01656	0.00223
15.1584	0.03777	0.04751	0.04065	0.04138	0.01723	0.02213	-0.00385	0.00292	0.01514	0.00129
15.2045	0.03393	0.0441	0.03715	0.03769	0.0153	0.01944	-0.00446	0.00201	0.01352	0.000845719
15.2485	0.03066	0.04069	0.03434	0.03507	0.0138	0.01702	-0.00445	0.00167	0.01201	0.00099576
15.2929	0.02763	0.03733	0.03173	0.03303	0.012	0.01449	-0.00489	0.000985868	0.01077	0.00122
15.3398	0.02434	0.03406	0.0291	0.03115	0.00998	0.01223	-0.00584	-0.000208124	0.00965	0.00107
15.3846	0.02084	0.0313	0.02672	0.02981	0.00831	0.01082	-0.00663	-0.00154	0.0087	0.000715991
15.4297	0.01774	0.02925	0.02476	0.02926	0.00738	0.00982	-0.00691	-0.00282	0.00826	0.000236434
15.4751	0.01518	0.02739	0.02334	0.02898	0.0071	0.00859	-0.00688	-0.00392	0.00841	-0.00124
15.5231	0.01289	0.02565	0.02233	0.02849	0.00708	0.0076	-0.00676	-0.00478	0.00878	-0.00304
15.5691	0.01082	0.02415	0.02152	0.02768	0.00688	0.0072	-0.00666	-0.00546	0.00873	-0.00458
15.6152	0.00928	0.02287	0.02106	0.0266	0.00659	0.00712	-0.00657	-0.00591	0.00839	-0.00568
15.6642	0.00838	0.02108	0.02099	0.02524	0.00656	0.00706	-0.0061	-0.00586	0.00835	-0.00633
15.7109	0.00699	0.01927	0.02042	0.02354	0.00644	0.00665	-0.0057	-0.00583	0.00819	-0.00667
15.758	0.00445	0.01703	0.01871	0.0214	0.00559	0.00576	-0.00614	-0.00656	0.00723	-0.00644
15.8053	0.00141	0.01528	0.01631	0.01902	0.00421	0.00509	-0.0069	-0.00769	0.00581	-0.00714
15.8554	-0.000823259	0.01389	0.01429	0.01708	0.0032	0.00565	-0.00652	-0.00805	0.00506	-0.00782
15.9033	-0.0018	0.01258	0.01276	0.01562	0.00248	0.00661	-0.00516	-0.00821	0.00504	-0.00768
15.9515	-0.00224	0.01143	0.01153	0.01443	0.00178	0.00681	-0.00407	-0.0093	0.00527	-0.00708
16.0026	-0.00303	0.01057	0.01068	0.01357	0.00135	0.00612	-0.00392	-0.01049	0.00533	-0.00684
16.0514	-0.00411	0.00983	0.0102	0.01284	0.0012	0.00501	-0.00423	-0.01171	0.00503	-0.00799
16.1005	-0.00518	0.00869	0.0097	0.01164	0.000822384	0.00379	-0.00434	-0.01285	0.00438	-0.00997
16.1499	-0.00599	0.00729	0.00921	0.01016	0.000348234	0.00279	-0.0039	-0.01296	0.00379	-0.01139
16.2022	-0.00606	0.00647	0.00935	0.00931	0.000598145	0.00254	-0.00287	-0.01278	0.0037	-0.01203
16.2522	-0.0056	0.0066	0.01018	0.00918	0.00155	0.00283	-0.00163	-0.01208	0.00375	-0.01153
16.3026	-0.00529	0.00722	0.01126	0.00923	0.00229	0.00301	-0.000639622	-0.0113	0.00353	-0.01047
16.3559	-0.00514	0.00756	0.01222	0.00925	0.00254	0.00281	-1.92613e-06	-0.01068	0.00313	-0.00932
16.4069	-0.00497	0.00733	0.01273	0.00913	0.00257	0.00232	0.000559944	-0.01019	0.00268	-0.00799
16.4582	-0.00487	0.00674	0.01262	0.00854	0.00261	0.00169	0.00122	-0.00978	0.00203	-0.00686
16.5126	-0.00464	0.00634	0.01241	0.00752	0.00258	0.00134	0.00215	-0.00935	0.00142	-0.00578
16.5645	-0.004	0.00612	0.01257	0.00635	0.00211	0.00133	0.00307	-0.00914	0.000891832	-0.00441
16.6168	-0.00303	0.00599	0.013	0.00528	0.00147	0.00133	0.00352	-0.00963	0.000266337	-0.00321
16.6694	-0.00192	0.00641	0.01373	0.00463	0.00169	0.00152	0.00382	-0.01007	-0.000136795	-0.00253
16.7252	-0.000932874	0.00718	0.01487	0.00427	0.003	0.0021	0.00456	-0.0099	-0.000203899	-0.000933232
16.7785	-0.000332441	0.00739	0.01596	0.00383	0.0042	0.00296	0.00563	-0.00908	-0.000458125	-2.21035e-05
16.8322	-0.000181361	0.00671	0.01595	0.003	0.00381	0.00313	0.00615	-0.00857	-0.00132	0.000565844
16.889	0.000323008	0.00594	0.01545	0.00216	0.00284	0.00264	0.00605	-0.00793	-0.00189	0.00119
16.9434	0.00137	0.00532	0.01525	0.00134	0.00288	0.00245	0.00581	-0.00649	-0.00172	0.000904877
16.9981	0.00222	0.00479	0.01458	0.000171996	0.00333	0.00285	0.00528	-0.00486	-0.00166	-0.000513935
17.0532	0.00274	0.0042	0.01302	-0.00125	0.00176	0.00371	0.00443	-0.00384	-0.00156	-0.00222
17.1116	0.00337	0.00365	0.01093	-0.00267	-9.68261e-05	0.00414	0.0033	-0.00342	-0.000506148	-0.00344
17.1674	0.00409	0.00353	0.00822	-0.00345	-0.00148	0.00386	0.0021	-0.00267	0.000365146	-0.00436
17.2236	0.00451	0.00414	0.00515	-0.00298	-0.000739097	0.00362	0.00164	-0.000772818	0.000533854	-0.00515
17.2831	0.00498	0.00525	0.00247	-0.00143	0.000277741	0.00418	0.00262	0.00169	0.000865634	-0.00595
17.34	0.00594	0.00635	0.00112	0.00038596	-0.00050734	0.0052	0.00426	0.00362	0.00182	-0.00737
17.3974	0.00737	0.00744	0.00159	0.00206	-0.000925186	0.00584	0.00525	0.00519	0.00308	-0.00925
17.455	0.00907	0.00894	0.00275	0.0038	-0.000626969	0.00642	0.00589	0.00705	0.00416	-0.01057
17.5162	0.01086	0.01119	0.00367	0.00594	0.00128	0.00761	0.00682	0.00964	0.00492	-0.01118
17.5747	0.01256	0.0136	0.00397	0.00764	0.0038	0.00899	0.00759	0.01242	0.00551	-0.01061
17.6336	0.01437	0.01566	0.00416	0.00834	0.00495	0.00991	0.00801	0.01438	0.00634	-0.01027
17.696	0.01601	0.01697	0.00432	0.00824	0.00486	0.01018	0.00832	0.0145	0.00763	-0.01111
17.7557	0.01601	0.01665	0.00339	0.00705	0.00356	0.00882	0.00792	0.01269	0.00815	-0.01162
17.8158	0.01485	0.01555	0.00139	0.00532	0.00273	0.00483	0.00653	0.01041	0.00794	-0.01025
17.8763	0.01634	0.01728	0.0015	0.00588	0.00485	0.00379	0.00706	0.01232	0.01031	-0.00824
17.9404	0.01821	0.01952	0.00182	0.00657	0.00677	0.00341	0.00718	0.01527	0.01181	-0.00522
18.0018	0.0206	0.0216	0.00209	0.00741	0.00812	0.00322	0.00653	0.01727	0.01147	-0.00138
18.0636	0.02362	0.02285	0.00146	0.00851	0.00815	0.0033	0.0056	0.01808	0.0105	0.000375602
18.1291	0.02556	0.02197	-0.00147	0.00864	0.00597	0.00148	0.00317	0.01736	0.00774	0.000117117
18.1917	0.0266	0.01984	-0.00524	0.0088	0.00349	-0.00121	0.000102712	0.01615	0.00546	0.000798706
18.2548	0.02717	0.01797	-0.00764	0.00986	0.00283	-0.00289	-0.0016	0.01372	0.00561	0.0023
18.3184	0.02774	0.01688	-0.0086	0.01052	0.00315	-0.00386	0.00226	0.01188	0.00563	0.00426
18.3857	0.02876	0.01713	-0.00885	0.01097	0.00386	-0.0039	0.00569	0.01085	0.00499	0.00678
18.4502	0.02961	0.01884	-0.00871	0.01223	0.0056	-0.00306	0.00738	0.01033	0.00437	0.00983
18.5151	0.02927	0.02033	-0.00892	0.01349	0.00779	-0.00344	0.00792	0.00915	0.00313	0.01323
18.5839	0.02714	0.01937	-0.01044	0.01231	0.00813	-0.00571	0.00719	0.0065	0.000470795	0.01607
18.6498	0.02401	0.01693	-0.01334	0.00891	0.00618	-0.00858	0.00558	0.00386	-0.00197	0.01637
18.7161	0.02196	0.01561	-0.01606	0.00628	0.00419	-0.00991	0.0033	0.00412	-0.00165	0.01131
18.7829	0.02134	0.01555	-0.01725	0.00589	0.00324	-0.00722	0.000893227	0.00668	0.000121877	0.00478
18.8537	0.0222	0.01559	-0.01714	0.00734	0.00245	-0.00473	-0.00108	0.00829	0.000881054	0.00144
18.9215	0.02279	0.01533	-0.01682	0.00805	0.000390936	-0.00349	-0.00324	0.00803	-0.00032503	-0.000226674
18.9898	0.02219	0.01362	-0.01686	0.00753	-0.00244	-0.00254	-0.00569	0.00671	-0.00261	-0.00194
19.0621	0.02292	0.01052	-0.01612	0.00679	-0.00321	-0.000464977	-0.00633	0.00471	-0.00361	-0.00409
19.1314	0.0266	0.00965	-0.01397	0.00623	-0.000429329	0.00304	-0.00424	0.0052	-0.00201	-0.00295
19.2012	0.03022	0.00832	-0.01342	0.0055	0.00261	0.00503	-0.00293	0.00566	-0.000186716	-0.00263
19.2715	0.0327	0.00704	-0.01348	0.00518	0.00589	0.00456	-0.0018	0.00606	0.00293	-0.00469
19.3461	0.03404	0.00668	-0.0132	0.0087	0.00959	0.00442	-5.0503e-05	0.00687	0.00787	-0.00669
19.4175	0.03314	0.00668	-0.01501	0.01157	0.01026	0.00242	-0.00198	0.00781	0.01108	-0.00919
19.4894	0.03183	0.00616	-0.0179	0.01046	0.00819	-0.000353809	-0.00513	0.00772	0.01127	-0.00896
19.5656	0.0329	0.00791	-0.01867	0.00944	0.0076	0.000706172	-0.00565	0.00931	0.01068	-0.00873
19.6386	0.03474	0.01003	-0.01797	0.00883	0.00852	0.00404	-0.00446	0.01232	0.00989	-0.00848
19.7122	0.03665	0.01054	-0.01595	0.00889	0.01093	0.00761	-0.000658962	0.01627	0.00947	-0.00821
19.7863	0.03827	0.01003	-0.01356	0.01004	0.01398	0.01038	0.00549	0.0205	0.00929	-0.00793
19.8649	0.03907	0.00908	-0.01279	0.01211	0.01584	0.01096	0.00998	0.02306	0.00852	-0.00763
19.9402	0.04055	0.00997	-0.01359	0.01471	0.0169	0.01022	0.0084	0.02343	0.00823	-0.00732
20.016	0.04371	0.01429	-0.01509	0.01635	0.01667	0.00886	0.00551	0.02258	0.00925	-0.007
20.0965	0.04323	0.01709	-0.01707	0.01489	0.01095	0.00557	0.00053447	0.02113	0.00959	-0.00666
20.1735	0.03528	0.01092	-0.01812	0.00995	0.00233	-0.000141545	-0.00701	0.01908	0.00704	-0.00631
20.2511	0.02746	0.00162	-0.01722	0.00558	-0.0043	-0.00365	-0.01054	0.01405	0.00524	-0.00594
20.3335	0.02479	-0.00348	-0.01451	0.00368	-0.00586	-0.0018	-0.00668	0.01054	0.0061	-0.00556
20.4123	0.02609	-0.0059	-0.01159	0.00183	0.00302	0.00351	-0.000767611	0.00937	0.00629	-0.00516
20.4918	0.02867	-0.00251	-0.00935	-0.00106	0.00949	0.00962	0.00283	0.00852	0.00421	-0.00475
20.5719	0.02879	-0.000144143	-0.00823	-0.0044	0.01081	0.01408	0.00389	0.00871	0.0015	-0.00432
20.6569	0.02736	-0.000597151	-0.00821	-0.00762	0.01013	0.01617	0.00399	0.00762	7.67289e-05	-0.00388
20.7383	0.02634	-0.00159	-0.00823	-0.01079	0.00933	0.01753	0.0039	0.00636	0.000846717	-0.00343
20.8203	0.02688	-0.00286	-0.00643	-0.01342	0.01011	0.0204	0.00435	0.00698	0.00157	-0.00296
20.9074	0.02552	-0.00321	-0.00221	-0.01462	0.01154	0.02531	0.00681	0.01029	-0.00187	-0.00248
20.9908	0.02414	-0.00237	0.00285	-0.01262	0.01038	0.03072	0.01397	0.0146	-0.0054	-0.00198
21.0748	0.02465	-0.00272	0.0026	-0.01254	0.01059	0.03091	0.01482	0.01488	-0.00552	-0.00147
21.1595	0.0252	-0.00306	0.00229	-0.01239	0.0108	0.03103	0.01569	0.01518	-0.00563	-0.000938136
21.2495	0.0258	-0.00337	0.00193	-0.01217	0.01101	0.03108	0.01658	0.01549	-0.00573	-0.000396504
21.3356	0.02645	-0.00367	0.00152	-0.01188	0.01121	0.03106	0.01749	0.01583	-0.00582	0.000159621
21.4225	0.02714	-0.00396	0.00105	-0.01153	0.01142	0.03098	0.01842	0.01619	-0.00589	0.000730238
21.5146	0.02789	-0.00423	0.000523149	-0.01112	0.01163	0.03083	0.01937	0.01657	-0.00596	0.00132
21.6029	0.02867	-0.00449	-5.84797e-05	-0.01063	0.01184	0.03062	0.02033	0.01697	-0.00602	0.00191
21.692	0.02951	-0.00473	-0.000695645	-0.01009	0.01205	0.03034	0.02132	0.01738	-0.00607	0.00253
21.7817	0.03039	-0.00495	-0.00139	-0.00947	0.01226	0.03	0.02232	0.01782	-0.0061	0.00316
21.8771	0.03132	-0.00516	-0.00214	-0.00879	0.01247	0.02958	0.02334	0.01828	-0.00613	0.0038
21.9684	0.03229	-0.00535	-0.00294	-0.00804	0.01268	0.0291	0.02438	0.01876	-0.00614	0.00446
22.0604	0.03332	-0.00553	-0.0038	-0.00723	0.0129	0.02856	0.02544	0.01925	-0.00615	0.00513
22.1582	0.03438	-0.00569	-0.00471	-0.00635	0.01311	0.02795	0.02652	0.01977	-0.00614	0.00582
22.2519	0.0355	-0.00584	-0.00568	-0.0054	0.01332	0.02727	0.02762	0.02031	-0.00613	0.00652
22.3464	0.03666	-0.00597	-0.00671	-0.00439	0.01353	0.02653	0.02873	0.02086	-0.0061	0.00723
22.4416	0.03787	-0.00609	-0.00779	-0.00331	0.01374	0.02572	0.02987	0.02144	-0.00606	0.00796
22.5428	0.03913	-0.00619	-0.00893	-0.00217	0.01395	0.02484	0.03102	0.02203	-0.00602	0.00871
22.6398	0.04043	-0.00627	-0.01012	-0.000958544	0.01417	0.0239	0.0322	0.02265	-0.00596	0.00947
22.7376	0.04178	-0.00634	-0.01137	0.000318273	0.01438	0.02289	0.03339	0.02328	-0.00589	0.01024
22.8415	0.04318	-0.0064	-0.01267	0.00166	0.01459	0.02181	0.0346	0.02394	-0.00581	0.01103
22.941	0.04462	-0.00643	-0.01403	0.00307	0.01481	0.02067	0.03583	0.02461	-0.00572	0.01183
23.0415	0.04611	-0.00646	-0.01545	0.00455	0.01502	0.01946	0.03708	0.02531	-0.00562	0.01265
23.1428	0.04765	-0.00646	-0.01692	0.00609	0.01524	0.01819	0.03835	0.02602	-0.00551	0.01348
23.2504	0.04923	-0.00646	-0.01844	0.0077	0.01545	0.01685	0.03963	0.02675	-0.00539	0.01433
23.3536	0.05086	-0.00643	-0.02002	0.00937	0.01566	0.01544	0.04094	0.02751	-0.00526	0.01519
23.4577	0.05254	-0.0064	-0.02166	0.01111	0.01588	0.01397	0.04226	0.02828	-0.00512	0.01606
23.5682	0.05426	-0.00634	-0.02335	0.01292	0.01609	0.01243	0.0436	0.02907	-0.00497	0.01695
23.6742	0.05603	-0.00627	-0.0251	0.01479	0.01631	0.01082	0.04497	0.02989	-0.0048	0.01785
23.7812	0.05785	-0.00619	-0.02691	0.01673	0.01653	0.00915	0.04635	0.03072	-0.00463	0.01877
23.8892	0.05972	-0.00609	-0.02876	0.01873	0.01674	0.00741	0.04775	0.03157	-0.00445	0.01971
24.0038	0.06163	-0.00597	-0.03068	0.0208	0.01696	0.00561	0.04917	0.03244	-0.00425	0.02065
24.1138	0.06358	-0.00584	-0.03265	0.02294	0.01718	0.00374	0.0506	0.03334	-0.00405	0.02162
24.2248	0.06559	-0.00569	-0.03467	0.02514	0.01739	0.0018	0.05206	0.03425	-0.00384	0.02259
24.3427	0.06764	-0.00553	-0.03676	0.02741	0.01761	-0.000203416	0.05353	0.03518	-0.00361	0.02358
24.4559	0.06974	-0.00535	-0.03889	0.02975	0.01783	-0.00227	0.05503	0.03613	-0.00337	0.02459
24.57	0.07189	-0.00516	-0.04108	0.03215	0.01804	-0.00441	0.05654	0.0371	-0.00313	0.02561
24.6853	0.07408	-0.00495	-0.04333	0.03462	0.01826	-0.00661	0.05807	0.03809	-0.00287	0.02664
24.8077	0.07632	-0.00473	-0.04564	0.03715	0.01848	-0.00888	0.05963	0.0391	-0.00261	0.02769
24.9252	0.0786	-0.00449	-0.04799	0.03975	0.0187	-0.01121	0.06119	0.04013	-0.00233	0.02875
25.0438	0.08094	-0.00423	-0.05041	0.04242	0.01892	-0.01362	0.06278	0.04118	-0.00204	0.02983

## Sheet: Supplementary Fig. 1c
Count	Diameter (nm)
1	13.32
2	11.83
3	10.8
4	13.68
5	11.55
6	10.78
7	10.62
8	13.65
9	11.65
10	10.32
11	12.46
12	13.85
13	12.11
14	11.12
15	12.26
16	10.31
17	10.94
18	11.76
19	14.24
20	9.6
21	10.85
22	12.11
23	12.62
24	11.56
25	9.53
26	11.64
27	12.62
28	10.92
29	11.3
30	9.99
31	12.36
32	9.93
33	13.54
34	10.88
35	10.34
36	10.57
37	11.58
38	8.61
39	10.55
40	11.48
41	10.04
42	11.13
43	11.36
44	9.74
45	10.18
46	10
47	11.03
48	11.5
49	10.4
50	11.79
51	11.38
52	13.18
53	13.77
54	11.94
55	12.92
56	10.09
57	12.14
58	9.88
59	9.65
60	13.63
61	9.9
62	10.33
63	12.53
64	12.99
65	11.42
66	9.22
67	13.94
68	9.38
69	9.43
70	9.56
71	12.07
72	12.49
73	9.11
74	9.81
75	11.45
76	9.3
77	8.44
78	10.88
79	12.11
80	10.7
81	10.05
82	9.69
83	9.9
84	9.32
85	11.57
86	11.3
87	12.23
1	11.5
2	8.98
3	12.94
4	8.43
5	11.12
6	10.6
7	9.97
8	10.53
9	11.17
10	11.61
11	10.86
12	11.58
13	11.45
14	9.64
15	13.5
16	9.97
17	12.3
18	13.42
19	10.26
20	9.7
21	10.79
22	8.79
23	12.14
24	12.15
25	9.86
26	9.98
27	10.72
28	11.97
29	10.85
30	8.46
31	10.52
32	7.82
33	12.65
34	10.15
35	10.62
36	11.62
37	12.08
38	10.06
39	10.93
40	9.81
41	10.65
42	11.94
43	10.93
44	9.72
45	12.09
46	11.28
47	11.5
48	9.16
49	10.51
50	11.41
51	12.37
52	12.76
53	10.23
54	12.51
55	11.91
56	11.07
57	9.75
58	10.07
59	11.23
60	12.89
61	13.16
62	9.86
63	10.07
64	11.08
65	11.26
66	9.38
67	13.18
68	14.13
69	12.58
70	9.56
71	10.18
72	9.77
73	10.5
74	12.76
75	9.43
76	12.53
77	12.5
78	10.99
1	9.22
2	10.74
3	11.33
4	10.87
5	12.92
6	10.55
7	10.17
8	8.84
9	11.94
10	8.17
11	11.2
12	10.83
13	10.73
14	12.07
15	10.61
16	10.42
17	11.21
18	7.97
19	7.4
20	9.75
21	11.33
22	9.97
23	10.77
24	12.79
25	11.82
26	10.31
27	12.29
28	11.03
29	11.3
30	12.34
31	11.52
32	14.7
33	10.14
34	10.14
35	12.14
36	12.2
37	8.72
38	11.72
39	8.2
40	10.45
41	12.07
42	9.77
43	9.39
44	9.73
45	13.42
46	9.14
47	10.97
48	10.88
49	12.33
50	12.3
51	11.47
52	12.54
53	12.06
54	12.21
55	7.44
56	9.84
57	12.98
58	11.48
59	8.98
60	9.73
61	11.4
62	9.28
63	11.44
64	10.41
65	11.01
66	10.73
67	11.61
68	12.74
69	10.83
70	11.01
71	12.27
72	9.77
73	10.6
74	8.92
75	8.58
76	12.18
1	10.33
2	11.08
3	9.57
4	10.07
5	10.89
6	9.32
7	10.14
8	11.35
9	12.94
10	9.37
11	11.43
12	13.29
13	12.19
14	8.01
15	9.94
16	10.1
17	10.82
18	11.5
19	8.67
20	12.73
21	9.4
22	10.56
23	12.36
24	6.69
25	10.4
26	10.82
27	11.6
28	9.49
29	10.79
30	9.62
31	11.59
32	11.37
33	11.44
34	8.97
35	10.6
36	9.34
37	11.01
38	13.38
39	10.8
40	8.91
41	8.64
42	11.7
43	10.03
44	10.51
45	11.17
46	11.15
47	12.46
48	12.01
49	12.22
50	7.55
51	8.47
52	9.68
53	11.03
54	10.49
55	12.14
56	12.19
57	8.91
58	11.1
59	10.53
60	10.09
61	9.36
62	8.59
63	11.4
64	9.43
65	9.6
66	9.97
67	9.81
1	12.61
2	10.83
3	5.93
4	12.86
5	8.63
6	10.2
7	9.96
8	12.69
9	10.11
10	6.69
11	9.38
12	10.56
13	10.91
14	11.41
15	10.58
16	9.71
17	9.41
18	9.9
19	10.01
20	10.31
21	10.16
22	12.26
23	12.58
24	11.9
25	12.17
26	10.06
27	10.55
28	10.02
29	11.65
30	9.48
31	8.45
32	11.89
33	9.6
34	10.34
35	9.07
36	12.86
37	10.69
38	8.53
39	12.09
40	8.16
41	8.68
42	9.89
43	11.17
44	8.21
45	9.68
46	11.65
47	11.38
48	9.51
49	9.72
50	10.16
51	9.11
52	10.35
53	9.63
54	9.74
55	10.87
56	12.42
57	11.85
58	9.94
59	5.92
60	12.32
61	9.49
62	9.9
63	8.33
64	8.83
65	7.49
66	10.47
67	9.94
68	10.7
69	12.99
70	10.28
71	11.69
72	10.07
73	11.31
74	10.98
75	8.89
76	12.25
77	11.74
1	12.84
2	11.53
3	15.2
4	12.84
5	12.21
6	8.64
7	11.59
8	10.32
9	9.78
10	11.82
11	11.59
12	12.8
13	13.3
14	12.86
15	11.11
16	12.23
17	11.22
18	9.66
19	14.76
20	14.22
21	12.56
22	8.59
23	11.49
24	11.69
25	11.74
26	15.66
27	11.4
28	11.2
29	12.85
30	8.46
31	11.08
32	11.84
33	10.12
34	11.92
35	12.34
36	13.31
37	10.16
38	11.25
39	12.82
40	9.65
41	10.59
42	9.73
43	7.78
1	13.26
2	10.27
3	7.95
4	12.61
5	11.29
6	12.76
7	10.99
8	9.39
9	9.84
10	11.65
11	12.97
12	10.93
13	11.63
14	14.2
15	12.93
16	11.99
17	12.88
18	10.65
19	8.69
20	10.01
21	11.44
22	11.76
23	12.17
24	9.82
25	11.32
26	10.26
27	8.94
28	12.23
29	8.87
30	10.88
31	11.74
32	9.59
33	11.27
34	11.6
35	11.9
36	11.63
37	11.17
38	10.3
1	12.06
2	11.82
3	10.55
4	11
5	13.12
6	10.97
7	11.76
8	11.9
9	13.01
10	12.94
11	13.26
12	13.07
13	13.21
14	10.56
15	11.65
16	11.72
17	10.51
18	10.41
19	10.64
20	12.8
21	10.92
22	11.58
23	11.92
24	12.69
25	12.25
26	10.79
27	10.08
28	9.36
29	8.61
30	10.8
31	11.32
32	11.04
33	11.13
34	12.19
35	11.36
1	10.02
2	13
3	11.75
4	12.65
5	13.08
6	11.8
7	12.86
8	12.13
9	9.95
10	10.52
11	13.17
12	11.44
13	11.07
14	11.38
15	10.64
16	12.3
17	9.88
18	10.25
19	8.23
20	9.78
21	9.84
22	11.6
23	10.35
24	10.98
25	11.09
26	11.34
27	11.12
28	11.3
29	11.93
30	12.12
31	12.97
32	11.9
33	13.29
34	9.22
35	11.3
36	13.46
37	9.47
38	10.24
39	10.62
40	9.34
41	9.89
42	12.33
43	10.55
44	12.15
45	10.52
46	10.75
47	8.18
48	12.71
49	11.22
50	11.47
51	10.62
52	12.87
53	12.72
54	11.51
55	12.43
56	13.12
57	11.59
58	10.98
59	11.17

[truncated: 27 more sheets: Supplementary Fig. 2, Supplementary Fig. 4, Supplementary Fig. 5, Supplementary Fig. 6, Supplementary Fig. 8, Supplementary Fig. 9, Supplementary Fig. 10, Supplementary Fig. 11, Supplementary Fig. 12, Supplementary Fig. 13, Supplementary Fig. 15, Supplementary Fig. 16, Supplementary Fig. 17, Supplementary Fig. 18, Supplementary Fig. 19b, Supplementary Fig. 23, Supplementary Fig. 24, Supplementary Fig. 25, Supplementary Fig. 26b, Supplementary Fig. 29 …]
